# Supplementary material for: Mitogenome recovered from a 19 th Century holotype by shotgun sequencing supplies a generic name for an orphaned clade of African weakly electric fishes (Osteoglossomorpha, Mormyridae)
Source: Zookeys. 2022 Nov 16;1129:163–96. doi: 10.3897/zookeys.1129.90287 (PMC9836601; doi:10.3897/zookeys.1129.90287)
Supplement: XML Treatment for Heteromormyrus pauciradiatus [file zookeys.1129.90287-treatment2.xml]

<!DOCTYPE tp:taxon-treatment
  PUBLIC "-//TaxonX//DTD Taxonomic Treatment Publishing DTD v0 20100105//EN" "tax-treatment-NSO.dtd">
<tp:taxon-treatment xmlns:tp="http://www.plazi.org/taxpub"><tp:treatment-meta><kwd-group><label>Taxon classification</label><kwd>
                  <named-content content-type="kingdom">Animalia</named-content>
                </kwd><kwd>
                  <named-content content-type="order">Osteoglossiformes</named-content>
                </kwd><kwd>
                  <named-content content-type="family">Mormyridae</named-content>
                </kwd></kwd-group><mixed-citation publication-type="journal"><person-group><name><surname>Sullivan</surname><given-names>John P.</given-names></name><name><surname>Hopkins</surname><given-names>Carl D.</given-names></name><name><surname>Pirro</surname><given-names>Stacy</given-names></name><name><surname>Peterson</surname><given-names>Rose</given-names></name><name><surname>Chakona</surname><given-names>Albert</given-names></name><name><surname>Mutizwa</surname><given-names>Tadiwa I.</given-names></name><name><surname>Mukweze Mulelenu</surname><given-names>Christian</given-names></name><name><surname>Alqahtani</surname><given-names>Fahad H.</given-names></name><name><surname>Vreven</surname><given-names>Emmanuel</given-names></name><name><surname>Dillman</surname><given-names>Casey B.</given-names></name></person-group><article-title>Mitogenome recovered from a 19 <sup>th</sup> Century holotype by shotgun sequencing supplies a generic name for an orphaned clade of African weakly electric fishes (<tp:taxon-name><tp:taxon-name-part taxon-name-part-type="superorder">Osteoglossomorpha</tp:taxon-name-part></tp:taxon-name>, <tp:taxon-name><tp:taxon-name-part taxon-name-part-type="family">Mormyridae</tp:taxon-name-part></tp:taxon-name>)</article-title><source>Zookeys</source><day>16</day><month>11</month><year>2022</year><volume>1129</volume><fpage>163</fpage><lpage>196</lpage><pub-id pub-id-type="doi">10.3897/zookeys.1129.90287</pub-id></mixed-citation></tp:treatment-meta><tp:nomenclature><tp:taxon-name>
                <object-id xmlns:xlink="http://www.w3.org/1999/xlink" content-type="arpha" xlink:type="simple">C5A54A6A-6736-5874-928D-E5BD96A8781D</object-id>
                <tp:taxon-name-part taxon-name-part-type="genus" reg="Heteromormyrus">Heteromormyrus</tp:taxon-name-part>
                <tp:taxon-name-part taxon-name-part-type="species" reg="pauciradiatus">pauciradiatus</tp:taxon-name-part>
              </tp:taxon-name><tp:taxon-authority>(Steindacher, 1866)</tp:taxon-authority><tp:nomenclature-citation-list><tp:nomenclature-citation><tp:taxon-name><tp:taxon-name-part taxon-name-part-type="genus" reg="Mormyrus">Mormyrus</tp:taxon-name-part> (<tp:taxon-name-part taxon-name-part-type="subgenus" reg="Heteromormyrus">Heteromormyrus</tp:taxon-name-part>) <tp:taxon-name-part taxon-name-part-type="species" reg="pauciradiatus">pauciradiatus</tp:taxon-name-part></tp:taxon-name><comment>Steindachner, 1866: 765, pl. 13, fig. 2.</comment></tp:nomenclature-citation><tp:nomenclature-citation><tp:taxon-name>
                    <tp:taxon-name-part taxon-name-part-type="genus" reg="Marcusenius">Marcusenius</tp:taxon-name-part>
                    <tp:taxon-name-part taxon-name-part-type="species" reg="pauciradiatus">pauciradiatus</tp:taxon-name-part>
                  </tp:taxon-name><comment>(Steindachner) [new combination by <xref ref-type="bibr" rid="B6">Boulenger 1898</xref>: 795]</comment></tp:nomenclature-citation><tp:nomenclature-citation><tp:taxon-name><tp:taxon-name-part taxon-name-part-type="genus" reg="Marcusenius">Marcusenius</tp:taxon-name-part> (<tp:taxon-name-part taxon-name-part-type="subgenus" reg="Heteromormyrus">Heteromormyrus</tp:taxon-name-part>) <tp:taxon-name-part taxon-name-part-type="species" reg="pauciradiatus">pauciradiatus</tp:taxon-name-part></tp:taxon-name><comment>(Steindachner) [new subgeneric combination by <xref ref-type="bibr" rid="B18">Géry 1968</xref>: 76].</comment></tp:nomenclature-citation><tp:nomenclature-citation><tp:taxon-name>
                    <tp:taxon-name-part taxon-name-part-type="genus" reg="Pollimyrus">Pollimyrus</tp:taxon-name-part>
                    <tp:taxon-name-part taxon-name-part-type="species" reg="pauciradiatus">pauciradiatus</tp:taxon-name-part>
                  </tp:taxon-name><comment>(Steindachner) [new combination by <xref ref-type="bibr" rid="B65">Taverne 1971a</xref>: 105].</comment></tp:nomenclature-citation><tp:nomenclature-citation><tp:taxon-name>
                    <tp:taxon-name-part taxon-name-part-type="genus" reg="Heteromormyrus">Heteromormyrus</tp:taxon-name-part>
                    <tp:taxon-name-part taxon-name-part-type="species" reg="pauciradiatus">pauciradiatus</tp:taxon-name-part>
                  </tp:taxon-name><comment>(Steindacher) [new combination by <xref ref-type="bibr" rid="B67">Taverne 1972</xref>: 168].</comment></tp:nomenclature-citation></tp:nomenclature-citation-list></tp:nomenclature><ref-list><ref id="B6"><mixed-citation xmlns:xlink="http://www.w3.org/1999/xlink" xlink:type="simple"><person-group><name name-style="western"><surname>Boulenger</surname><given-names>GA</given-names></name></person-group> (<year>1898</year>) <article-title>A revision of the genera and species of fishes of the family Mormyridœ.</article-title><source>Proceedings of the Zoological Society of London</source><volume>66</volume>(<issue>4</issue>): <fpage>775</fpage>–<lpage>821</lpage>. <ext-link xlink:type="simple" ext-link-type="doi" xlink:href="10.1111/j.1096-3642.1898.tb03181.x">https://doi.org/10.1111/j.1096-3642.1898.tb03181.x</ext-link></mixed-citation></ref><ref id="B18"><mixed-citation xmlns:xlink="http://www.w3.org/1999/xlink" xlink:type="simple"><person-group><name name-style="western"><surname>Géry</surname><given-names>J</given-names></name></person-group> (<year>1968</year>) <article-title>Poissons du bassin de l’Ivindo IV. Note sur la nomenclature des <tp:taxon-name><tp:taxon-name-part taxon-name-part-type="family">Mormyridae</tp:taxon-name-part></tp:taxon-name>.</article-title><source>Biologia Gabonica</source><volume>4</volume>(<issue>1</issue>): <fpage>73</fpage>–<lpage>81</lpage>. <ext-link xlink:type="simple" ext-link-type="uri" xlink:href="http://mormyrids.myspecies.info/node/102">http://mormyrids.myspecies.info/node/102</ext-link></mixed-citation></ref><ref id="B65"><mixed-citation xmlns:xlink="http://www.w3.org/1999/xlink" xlink:type="simple"><person-group><name name-style="western"><surname>Taverne</surname><given-names>L</given-names></name></person-group> (<year>1971a</year>) <article-title>Note sur la systématique des poissons <tp:taxon-name><tp:taxon-name-part taxon-name-part-type="order">Mormyriformes</tp:taxon-name-part></tp:taxon-name>. Le problème des genres <italic><tp:taxon-name><tp:taxon-name-part taxon-name-part-type="genus">Gnathonemus</tp:taxon-name-part></tp:taxon-name></italic> Gill, <italic><tp:taxon-name><tp:taxon-name-part taxon-name-part-type="genus">Marcusenius</tp:taxon-name-part></tp:taxon-name></italic> Gill, <italic><tp:taxon-name><tp:taxon-name-part taxon-name-part-type="genus">Hippopotamyrus</tp:taxon-name-part></tp:taxon-name></italic> Pappenheim, <italic><tp:taxon-name><tp:taxon-name-part taxon-name-part-type="genus">Cyphomyrus</tp:taxon-name-part></tp:taxon-name></italic> Myers et les nouveaux genres <italic><tp:taxon-name><tp:taxon-name-part taxon-name-part-type="genus">Pollimyrus</tp:taxon-name-part></tp:taxon-name></italic> et <italic><tp:taxon-name><tp:taxon-name-part taxon-name-part-type="genus">Brienomyrus</tp:taxon-name-part></tp:taxon-name></italic>.</article-title><source>Revue de Zoologie et de Botanique Africaines</source><volume>84</volume>(<issue>1–2</issue>): <fpage>99</fpage>–<lpage>110</lpage>. <ext-link xlink:type="simple" ext-link-type="uri" xlink:href="https://mormyrids.myspecies.info/en/node/446">https://mormyrids.myspecies.info/en/node/446</ext-link></mixed-citation></ref><ref id="B67"><mixed-citation xmlns:xlink="http://www.w3.org/1999/xlink" xlink:type="simple"><person-group><name name-style="western"><surname>Taverne</surname><given-names>L</given-names></name></person-group> (<year>1972</year>) <article-title>Ostéologie des genres <italic><tp:taxon-name><tp:taxon-name-part taxon-name-part-type="genus">Mormyrus</tp:taxon-name-part></tp:taxon-name></italic> Linné, <italic><tp:taxon-name><tp:taxon-name-part taxon-name-part-type="genus">Mormyrops</tp:taxon-name-part></tp:taxon-name></italic> Müller, <italic><tp:taxon-name><tp:taxon-name-part taxon-name-part-type="genus">Hyperopisus</tp:taxon-name-part></tp:taxon-name></italic> Gill, <italic><tp:taxon-name><tp:taxon-name-part taxon-name-part-type="genus">Myomyrus</tp:taxon-name-part></tp:taxon-name></italic> Boulenger, <italic><tp:taxon-name><tp:taxon-name-part taxon-name-part-type="genus">Stomatorhinus</tp:taxon-name-part></tp:taxon-name></italic> Boulenger et <italic><tp:taxon-name><tp:taxon-name-part taxon-name-part-type="genus">Gymnarchus</tp:taxon-name-part></tp:taxon-name></italic> Cuvier. Considérations générales sur la systématique des poissons de l’ordre des <tp:taxon-name><tp:taxon-name-part taxon-name-part-type="order">Mormyriformes</tp:taxon-name-part></tp:taxon-name>. Annales du Musée Royal de l’Afrique Centrale Sér. IN-8°.</article-title><source>Sciences Zoologiques</source><volume>200</volume>: <fpage>1</fpage>–<lpage>194</lpage>.</mixed-citation></ref></ref-list></tp:taxon-treatment>
