# Supplementary material for: Mitogenome recovered from a 19 th Century holotype by shotgun sequencing supplies a generic name for an orphaned clade of African weakly electric fishes (Osteoglossomorpha, Mormyridae)
Source: Zookeys. 2022 Nov 16;1129:163–96. doi: 10.3897/zookeys.1129.90287 (PMC9836601; doi:10.3897/zookeys.1129.90287)
Supplement: XML Treatment for Heteromormyrus longilateralis [file zookeys.1129.90287-treatment7.xml]

<!DOCTYPE tp:taxon-treatment
  PUBLIC "-//TaxonX//DTD Taxonomic Treatment Publishing DTD v0 20100105//EN" "tax-treatment-NSO.dtd">
<tp:taxon-treatment xmlns:tp="http://www.plazi.org/taxpub"><tp:treatment-meta><kwd-group><label>Taxon classification</label><kwd>
                  <named-content content-type="kingdom">Animalia</named-content>
                </kwd><kwd>
                  <named-content content-type="order">Osteoglossiformes</named-content>
                </kwd><kwd>
                  <named-content content-type="family">Mormyridae</named-content>
                </kwd></kwd-group><mixed-citation publication-type="journal"><person-group><name><surname>Sullivan</surname><given-names>John P.</given-names></name><name><surname>Hopkins</surname><given-names>Carl D.</given-names></name><name><surname>Pirro</surname><given-names>Stacy</given-names></name><name><surname>Peterson</surname><given-names>Rose</given-names></name><name><surname>Chakona</surname><given-names>Albert</given-names></name><name><surname>Mutizwa</surname><given-names>Tadiwa I.</given-names></name><name><surname>Mukweze Mulelenu</surname><given-names>Christian</given-names></name><name><surname>Alqahtani</surname><given-names>Fahad H.</given-names></name><name><surname>Vreven</surname><given-names>Emmanuel</given-names></name><name><surname>Dillman</surname><given-names>Casey B.</given-names></name></person-group><article-title>Mitogenome recovered from a 19 <sup>th</sup> Century holotype by shotgun sequencing supplies a generic name for an orphaned clade of African weakly electric fishes (<tp:taxon-name><tp:taxon-name-part taxon-name-part-type="superorder">Osteoglossomorpha</tp:taxon-name-part></tp:taxon-name>, <tp:taxon-name><tp:taxon-name-part taxon-name-part-type="family">Mormyridae</tp:taxon-name-part></tp:taxon-name>)</article-title><source>Zookeys</source><day>16</day><month>11</month><year>2022</year><volume>1129</volume><fpage>163</fpage><lpage>196</lpage><pub-id pub-id-type="doi">10.3897/zookeys.1129.90287</pub-id></mixed-citation></tp:treatment-meta><tp:nomenclature><tp:taxon-name>
                <object-id xmlns:xlink="http://www.w3.org/1999/xlink" content-type="arpha" xlink:type="simple">9446EE9F-3366-5E81-AD70-FC33FB41D1C7</object-id>
                <tp:taxon-name-part taxon-name-part-type="genus" reg="Heteromormyrus">Heteromormyrus</tp:taxon-name-part>
                <tp:taxon-name-part taxon-name-part-type="species" reg="longilateralis">longilateralis</tp:taxon-name-part>
              </tp:taxon-name><tp:taxon-authority>(Kramer &amp; Swartz, 2010)</tp:taxon-authority><tp:taxon-status xmlns:xlink="http://www.w3.org/1999/xlink" xlink:type="simple">comb. nov.</tp:taxon-status><tp:nomenclature-citation-list><tp:nomenclature-citation><tp:taxon-name>
                    <tp:taxon-name-part taxon-name-part-type="genus" reg="Hippopotamyrus">Hippopotamyrus</tp:taxon-name-part>
                    <tp:taxon-name-part taxon-name-part-type="species" reg="longilateralis">longilateralis</tp:taxon-name-part>
                  </tp:taxon-name><comment>Kramer &amp; Swartz, 2010: 2231, fig. 1A.</comment></tp:nomenclature-citation></tp:nomenclature-citation-list></tp:nomenclature><tp:treatment-sec sec-type="" id="SECID0EMSBI"><p>Images of type specimens of these species are shown in Fig. <xref ref-type="fig" rid="F6">6</xref>. Three additional new combinations and a synonymy in <tp:taxon-name><tp:taxon-name-part taxon-name-part-type="family">Mormyridae</tp:taxon-name-part></tp:taxon-name> are introduced in the Discussion section below.</p><fig id="F6" position="float" orientation="portrait"><object-id xmlns:xlink="http://www.w3.org/1999/xlink" content-type="doi" xlink:type="simple">10.3897/zookeys.1129.90287.figure6</object-id><object-id xmlns:xlink="http://www.w3.org/1999/xlink" content-type="arpha" xlink:type="simple">413307DE-6711-59AA-8F31-96144F284EAD</object-id><label>Figure 6.</label><caption><p>Images of types of <italic><tp:taxon-name><tp:taxon-name-part taxon-name-part-type="genus" reg="Heteromormyrus">Heteromormyrus</tp:taxon-name-part></tp:taxon-name></italic> species in left-side lateral view. <bold>A</bold><italic><tp:taxon-name><tp:taxon-name-part taxon-name-part-type="genus" reg="Heteromormyrus">Heteromormyrus</tp:taxon-name-part><tp:taxon-name-part taxon-name-part-type="species" reg="pauciradiatus">pauciradiatus</tp:taxon-name-part></tp:taxon-name></italic> (Steindacher, 1866), holotype, NMW 22417, Angola, 108 mm TL, photograph Naturhistorisches Museum Vienna <bold>B</bold><italic><tp:taxon-name><tp:taxon-name-part taxon-name-part-type="genus" reg="Heteromormyrus">Heteromormyrus</tp:taxon-name-part><tp:taxon-name-part taxon-name-part-type="species" reg="tavernei">tavernei</tp:taxon-name-part></tp:taxon-name></italic> (Poll, 1972), holotype, MRAC 79-1-P-137, Masombwe, Kipepe River, tributary of Tumbwe River, Congo River basin, Democratic Republic of the Congo, 139 mm <abbrev xmlns:xlink="http://www.w3.org/1999/xlink" xlink:title="standard length" id="ABBRID0EA1BG" xlink:type="simple">SL</abbrev>; photograph T. Nève, RMCA <bold>C</bold><italic><tp:taxon-name><tp:taxon-name-part taxon-name-part-type="genus" reg="Heteromormyrus">Heteromormyrus</tp:taxon-name-part><tp:taxon-name-part taxon-name-part-type="species" reg="szaboi">szaboi</tp:taxon-name-part></tp:taxon-name></italic> (Kramer, van der Bank &amp; Wink, 2004), holotype, SAIAB 67143, upper Zambezi River, Katima Mulilo, <named-content xmlns:xlink="http://www.w3.org/1999/xlink" content-type="dwc:verbatimCoordinates" xlink:type="simple"><named-content content-type="geo-json" specific-use="{&#34;type&#34;:&#34;Point&#34;,&#34;coordinates&#34;:[24.271667,-17.491667]}" id="NCID0EU1BG" xlink:type="simple">17°29'30"S, 24°16'18"E</named-content></named-content>. 94 mm <abbrev xmlns:xlink="http://www.w3.org/1999/xlink" xlink:title="standard length" id="ABBRID0EZ1BG" xlink:type="simple">SL</abbrev>; photograph A. Chakona <bold>D</bold><italic><tp:taxon-name><tp:taxon-name-part taxon-name-part-type="genus" reg="Heteromormyrus">Heteromormyrus</tp:taxon-name-part><tp:taxon-name-part taxon-name-part-type="species" reg="longilateralis">longilateralis</tp:taxon-name-part></tp:taxon-name></italic> (Kramer &amp; Swartz, 2010), holotype, SAIAB 78793, above Epupa Falls, Kunene River, on the Namibian/Angolan border, <named-content xmlns:xlink="http://www.w3.org/1999/xlink" content-type="dwc:verbatimCoordinates" xlink:type="simple"><named-content content-type="geo-json" specific-use="{&#34;type&#34;:&#34;Point&#34;,&#34;coordinates&#34;:[13.249167,-17.001944]}" id="NCID0EN2BG" xlink:type="simple">17°00'07"S, 013°14'57"E</named-content></named-content>; 187 mm <abbrev xmlns:xlink="http://www.w3.org/1999/xlink" xlink:title="standard length" id="ABBRID0ES2BG" xlink:type="simple">SL</abbrev>; photograph Kramer &amp; Swartz <bold>E</bold><italic><tp:taxon-name><tp:taxon-name-part taxon-name-part-type="genus" reg="Heteromormyrus">Heteromormyrus</tp:taxon-name-part><tp:taxon-name-part taxon-name-part-type="species" reg="ansorgii">ansorgii</tp:taxon-name-part></tp:taxon-name></italic> (Boulenger, 1905a), syntype BMNH 1905.5.29.62; between Benguella and Bihé [Benguela and Bié], Angola; 96.9 mm <abbrev xmlns:xlink="http://www.w3.org/1999/xlink" xlink:title="standard length" id="ABBRID0ED3BG" xlink:type="simple">SL</abbrev>; photograph J.P. Sullivan <bold>F</bold><italic><tp:taxon-name><tp:taxon-name-part taxon-name-part-type="genus" reg="Heteromormyrus">Heteromormyrus</tp:taxon-name-part><tp:taxon-name-part taxon-name-part-type="species" reg="pappenheimi">pappenheimi</tp:taxon-name-part></tp:taxon-name></italic> (Boulenger, 1910), syntype ANSP 37971, Kwanza River at Cunga [= Cabala], Angola, 134 mm <abbrev xmlns:xlink="http://www.w3.org/1999/xlink" xlink:title="standard length" id="ABBRID0EU3BG" xlink:type="simple">SL</abbrev>, right side reflected to face left; photograph K. Luckenbill, ANSP. Scale bars: 1 cm.</p></caption><graphic xmlns:xlink="http://www.w3.org/1999/xlink" xlink:href="zookeys-1129-163_article-90287__-g006.jpg" position="float" orientation="portrait" xlink:type="simple" id="oo_770292.jpg"><uri content-type="original_file" xlink:type="simple">https://binary.pensoft.net/fig/770292</uri></graphic></fig></tp:treatment-sec></tp:taxon-treatment>
