# Supplementary material for: Mitogenome recovered from a 19 th Century holotype by shotgun sequencing supplies a generic name for an orphaned clade of African weakly electric fishes (Osteoglossomorpha, Mormyridae)
Source: Zookeys. 2022 Nov 16;1129:163–96. doi: 10.3897/zookeys.1129.90287 (PMC9836601; doi:10.3897/zookeys.1129.90287)
Supplement: Supplementary material 1 — List of Heteromormyrus specimens examined and/or included in molecular analyses [file zookeys-1129-163_article-90287__-s001.xlsx]

## Sheet: Sheet1
Genus species current	old name/catalogued name	species code	catalog number	tag number	type	country	collection year	collection locality	latitude	longitude	collector	cyt b	COI	S7 intron 1	original study	other DNA	photo	tissue sample	radiograph	EOD	notes
Heteromormyrus pauciradiatus	Heteromormyrus pauciradiatus		NMW 22417		√(H)	Angola	1866 (?)	Angola	_	_	unknown				Steindacher, 1866	SRX7700131	√	√	√		tissue sample and radiograph taken at NMW
Heteromormyrus tavernei	Paramormyrops tavernei		P 79001.0137		√(H)	D.R. Congo	1948	Masombwe, Kipepe R., afflt. of Tumbwe R.	-9.08	27.2	G.F. de Witt
Heteromormyrus tavernei	Paramormyrops tavernei		P 79001.013879001.0140		√(P)	D.R. Congo	1948	Masombwe, Kipepe R., afflt. of Tumbwe R.	-9.08	27.2	G.F. de Witt
Heteromormyrus tavernei	Paramormyrops tavernei		P - 85753		√(P)	D.R. Congo	1947	N'Zilo, fl. Lualapa, terr. de Kolwezi	-10.5	25.47	Miss. Pisc. Katanga
Heteromormyrus tavernei	Paramormyrops tavernei		P - 87459-87460		√(P)	D.R. Congo	1951	Kasolwa, riv. Lufwa, bassin Lufira	-9.07	27.38	P. DePasse
Heteromormyrus tavernei	Paramormyrops tavernei		P -178357-178359		√(P)	D.R. Congo	1958	Haut Lualalaba	n.a.	n.a.	G. DeWulf
Heteromormyrus tavernei	Paramormyrops tavernei		P -174702-174707		√(P)	D.R. Congo	1958	Haut Lualalaba	n.a.	n.a.	G. DeWulf
Heteromormyrus tavernei	Paramormyrops tavernei		RMCA_Vert_2018-032-P-0043	1043		D.R. Congo	2018	Upper Lufira, before the confluence with Panda river	-11.0755	26.0001	Mukweze, Doma & Kapepula						√			√
Heteromormyrus tavernei	Paramormyrops tavernei		RMCA_Vert_2018-032-P-0044	1047		D.R. Congo	2018	Upper Lufira, before the confluence with Panda river	-11.0755	26.0001	Mukweze, Doma & Kapepula									√
Heteromormyrus tavernei	Paramormyrops tavernei		RMCA_Vert_2018-032-P-0045	1049		D.R. Congo	2018	Upper Lufira, before the confluence with Panda river	-11.0755	26.0001	Mukweze, Doma & Kapepula									√
Heteromormyrus tavernei	Paramormyrops tavernei		RMCA_Vert_2018-032-P-0046	1051		D.R. Congo	2018	Upper Lufira, before the confluence with Panda river	-11.0755	26.0001	Mukweze, Doma & Kapepula									√
Heteromormyrus tavernei	Paramormyrops tavernei		RMCA_Vert_2018-032-P-0047	1008		D.R. Congo	2018	Upper Lufira, before the confluence with Panda river	-11.0755	26.0001	Mukweze, Doma & Kapepula	GenBank#	GenBank#	GenBank#	Peterson et al. 2022	exon capture for Peterson et al. 2022	√	√		√
Heteromormyrus tavernei	Paramormyrops tavernei		RMCA_Vert_2018-032-P-0048	1009		D.R. Congo	2018	Upper Lufira, before the confluence with Panda river	-11.0755	26.0001	Mukweze, Doma & Kapepula						√	√		√
Heteromormyrus tavernei	Paramormyrops tavernei		RMCA_Vert_2018-032-P-0049	1010		D.R. Congo	2018	Upper Lufira, before the confluence with Panda river	-11.0755	26.0001	Mukweze, Doma & Kapepula						√	√		√
Heteromormyrus tavernei	Paramormyrops tavernei		RMCA_Vert_2018-032-P-0050	1011		D.R. Congo	2018	Upper Lufira, before the confluence with Panda river	-11.0755	26.0001	Mukweze, Doma & Kapepula						√	√		√
Heteromormyrus tavernei	Paramormyrops tavernei		RMCA_Vert_2018-032-P-0051	1012		D.R. Congo	2018	Upper Lufira, before the confluence with Panda river	-11.0755	26.0001	Mukweze, Doma & Kapepula						√	√		√
Heteromormyrus tavernei	Paramormyrops tavernei		RMCA_Vert_2018-032-P-0052	1013		D.R. Congo	2018	Upper Lufira, before the confluence with Panda river	-11.0755	26.0001	Mukweze, Doma & Kapepula						√	√		√
Heteromormyrus tavernei	Paramormyrops tavernei		RMCA_Vert_2018-032-P-0053	1014		D.R. Congo	2018	Upper Lufira, before the confluence with Panda river	-11.0755	26.0001	Mukweze, Doma & Kapepula						√	√		√
Heteromormyrus tavernei	Paramormyrops tavernei		RMCA_Vert_2018-032-P-0054	1015		D.R. Congo	2018	Upper Lufira, before the confluence with Panda river	-11.0755	26.0001	Mukweze, Doma & Kapepula						√	√		√
Heteromormyrus tavernei	Paramormyrops tavernei		RMCA_Vert_2018-032-P-0055	1048		D.R. Congo	2018	Upper Lufira, before the confluence with Panda river	-11.0755	26.0001	Mukweze, Doma & Kapepula									√
Heteromormyrus tavernei	Paramormyrops tavernei		RMCA_Vert_2018-032-P-0056	1050		D.R. Congo	2018	Upper Lufira, before the confluence with Panda river	-11.0755	26.0001	Mukweze, Doma & Kapepula							√		√
Heteromormyrus tavernei	Paramormyrops tavernei		RMCA_Vert_2018-032-P-0057	1056		D.R. Congo	2018	Upper Lufira, before the confluence with Panda river	-11.0755	26.0001	Mukweze, Doma & Kapepula							√		√
Heteromormyrus sp. 'Buzi'	Hippopotamyrus ansorgii	Buzi	SAIAB RUSI67420			Mozambique		Buzi, Mozambique	-19.675	33.191		–	SAFW886	–	Chakona et al., 2018			√
Heteromormyrus sp. 'Buzi'	Hippopotamyrus ansorgii	Buzi	SAIAB 205113			Zimbabwe		Buzi, Zimbabwe	-20.059	32.855		MW600901	MH432072	MW756340, MW756341	Chakona et al., 2018; Mutizwa et al., 2021			√
Heteromormyrus sp. 'Buzi'	Hippopotamyrus ansorgii	Buzi	SAIAB 205113			Zimbabwe		Buzi, Zimbabwe	-20.059	32.855		MW600902	MH432074	MW756338, MW756339	Chakona et al., 2018; Mutizwa et al., 2021			√
Heteromormyrus sp. 'Buzi'	Hippopotamyrus sp.	_	SAIAB 67420	MA3606		Mozambique	2002	Buzi, Mozambique	-19.6747	33.1905		GU453688	–	–	Kramer & Swartz, 2010			√
Heteromormyrus szaboi (HaK)	Hippopotamyrus ansorgii		UH 9131	9131		Angola		Kwando, Angola	-17.793	23.343		AY236981	–	–	Kramer et al., 2004			√
Heteromormyrus szaboi (HaK)	Hippopotamyrus ansorgii		UH 9132	9132		Angola		Kwando, Angola	-17.793	23.343		AY236982	–	–	Kramer et al., 2004			√
Heteromormyrus szaboi (HaK)	Hippopotamyrus ansorgii		UH 4 715 786			Angola		Kwando, Angola	-17.793	23.343		AY236989	–	–	Kramer et al., 2004			√
Heteromormyrus szaboi (HaK)	Hippopotamyrus ansorgii		UH 43a 15787			Angola		Kwando, Angola	-17.793	23.343		AY236995	–	–	Kramer et al., 2004			√
Heteromormyrus sp. 'K1'	Hippopotamyrus ansorgii	K1	SAIAB 85039			Angola		Kwanza, Angola: Kutato R.	-12.277	16.351	E.Swartz, D.Neto, A.Chakona	–	SAFW398-08	–	Chakona et al., 2018			√
Heteromormyrus sp. 'K1'	Hippopotamyrus ansorgii	K1	SAIAB 85039			Angola		Kwanza, Angola: Kutato R.	-12.277	16.351	E.Swartz, D.Neto, A.Chakona	–	SAFW399-08	MW756324, MW756325	Chakona et al., 2018; Mutizwa et al., 2021			√
Heteromormyrus sp. 'K1'	Hippopotamyrus ansorgii	K1	SAIAB 85169			Angola		Kwanza, Angola	-9.891	16.307		–	SAFW545-09	MW756322, MW756323	Chakona et al., 2018; Mutizwa et al., 2021			√
Heteromormyrus sp. 'K1'	Hippopotamyrus ansorgii	K1	SAIAB 85147			Angola		Kwanza, Angola	-9.89	16.304		–	SAFW452-08	–	Chakona et al., 2018			√
Heteromormyrus sp. 'K2'	Hippopotamyrus ansorgii	K2	SAIAB 203155			Angola		Kwanza, Angola	-12.668	18.353		–	MW600860	MW756342, MW756343				√
Heteromormyrus sp. 'K2'	Hippopotamyrus ansorgii	K2	SAIAB 203155			Angola		Kwanza, Angola	-12.668	18.353		–	MW600859	MW756352, MW756353				√
Heteromormyrus sp. 'K3'	Hippopotamyrus ansorgii	K3	SAIAB 85028			Angola		Kwanza, Angola	-11.984	17.723		–	SAFW466-09	–	Chakona et al., 2018			√
Heteromormyrus sp. 'K3'	Hippopotamyrus ansorgii	K3	SAIAB 85028			Angola		Kwanza, Angola	-11.984	17.723		–	SAFW467-09	–	Chakona et al., 2018			√
Heteromormyrus sp. 'K3'	Hippopotamyrus ansorgii	K3	SAIAB 85177			Angola		Kwanza, Angola	-10.641	17.418		–	SAFW572-09	–	Chakona et al., 2018			√
Heteromormyrus sp. 'K3'	Hippopotamyrus ansorgii	K3	SAIAB 85177			Angola		Kwanza, Angola	-10.641	17.418		–	SAFW577-09	–	Chakona et al., 2018			√
Heteromormyrus sp. 'K3'	Hippopotamyrus ansorgii	K3	SAIAB 85177			Angola		Kwanza, Angola	-10.641	17.418		–	SAFW566-09	–	Chakona et al., 2018			√
Heteromormyrus sp. 'K3'	Hippopotamyrus ansorgii	K3	SAIAB 84636			Angola		Kwanza, Angola	-9.779	14.523		–	SAFW252-08	–	Chakona et al., 2018			√
Heteromormyrus sp. 'K3'	Hippopotamyrus ansorgii	K3	SAIAB 84636			Angola		Kwanza, Angola	-9.779	14.523		–	SAFW250-08	–	Chakona et al., 2018			√
Heteromormyrus sp. 'K3'	Hippopotamyrus ansorgii	K3	SAIAB 84763			Angola		Kwanza, Angola	-9.171	13.366		–	MW600862	MW756326, MW756327	Mutizwa et al., 2021			√
Heteromormyrus sp. 'K3'	Hippopotamyrus ansorgii	K3	SAIAB 84790			Angola		Kwanza, Angola	-9.806	15.408		–	MW600861	–	Mutizwa et al., 2021			√
Heteromormyrus sp. 'K3'	Hippopotamyrus ansorgii	K3	SAIAB 84616			Angola		Kwanza, Angola	-9.779	14.523		–	SAFW228-08	–	Chakona et al., 2018			√
Heteromormyrus pauciradiatus	Hippopotamyrus ansorgii	K4	SAIAB 85209			Angola		Kwanza, Angola	-9.425	14.7		MW600880	SAFW619-09	MW756330, MW756331	Chakona et al., 2018; Mutizwa et al., 2021			√			identical cytb sequence to NMW 22417 holotype
Heteromormyrus pauciradiatus	Hippopotamyrus ansorgii	K4	SAIAB 84683			Angola		Kwanza, Angola	-9.425	14.7		_	SAFW274-08	_	Chakona et al., 2018			√
Heteromormyrus pauciradiatus	Hippopotamyrus ansorgii	K4	SAIAB 85203			Angola		Kwanza, Angola	-9.425	14.7		MW600881	SAFW599-09	MW756368, MW756369	Chakona et al., 2018; Mutizwa et al., 2021			√			identical cytb sequence to NMW 22417 holotype
Heteromormyrus pauciradiatus	Hippopotamyrus ansorgii	K4	SAIAB 85203			Angola		Kwanza, Angola	-9.425	14.7		–	SAFW596-09	–	Chakona et al., 2018			√
Heteromormyrus pauciradiatus	Hippopotamyrus ansorgii	K4	??	SAIAB ES07		Angola		Downstream of bridge between Dondo and N`dalatand	-9.425	14.7		–	SAFW272-08	–	see https://www.boldsystems.org/index.php/Public_RecordView?processid=SAFW272-08			√
Heteromormyrus pauciradiatus	Hippopotamyrus ansorgii	K4	SAIAB 85102			Angola		Kwanza, Angola	-9.269	15.247		–	SAFW493-09	–	Chakona et al., 2018			√
Heteromormyrus pauciradiatus	Hippopotamyrus ansorgii	K4	SAIAB 85139			Angola		Kwanza, Angola	-9.077	16		–	SAFW434-08	–	Chakona et al., 2018			√
Heteromormyrus pauciradiatus	Hippopotamyrus ansorgii	K4	SAIAB 85120			Angola		Kwanza, Angola	-9.074	16		–	SAFW518-09	–	Chakona et al., 2018			√			identical COI sequence to NMW 22417 holotype
Heteromormyrus pauciradiatus	Hippopotamyrus ansorgii	K4	SAIAB 85120			Angola		Kwanza, Angola	-9.074	16		–	SAFW515-09	–	Chakona et al., 2018			√
Heteromormyrus pauciradiatus	Hippopotamyrus ansorgii	K4	SAIAB 84716			Angola		Kwanza, Angola	-9.171	13.368		–	MW600858	–	Mutizwa et al., 2021			√
Heteromormyrus pauciradiatus	Hippopotamyrus ansorgii	K4	SAIAB 84708			Angola		Kwanza, Angola: Lucala River, Farm below Lucala 1	-9.425	14.7	E.Swartz, D.Neto, A.Chakona	MW600882	MW600856	MW756358, MW756359	Chakona et al., 2018; Mutizwa et al., 2021			√
Heteromormyrus pauciradiatus	Hippopotamyrus ansorgii	K4	SAIAB 84708			Angola		Kwanza, Angola: Lucala River, Farm below Lucala 2	-9.425	14.7	E.Swartz, D.Neto, A.Chakona	MW600883	MW600857	MW756366, MW756367	Chakona et al., 2018; Mutizwa et al., 2021			√
Heteromormyrus sp. 'K5'	Hippopotamyrus ansorgii	K5	SAIAB 84645			Angola		Kwanza, Angola	-9.779	14.523	E.Swartz	MW600878	SAFW251-08	MW756354, MW756355	Chakona et al., 2018; Mutizwa et al., 2021			√
Heteromormyrus sp. 'K5'	Hippopotamyrus ansorgii	K5	SAIAB 85219			Angola		Kwanza, Angola: Lucala River, Farm below Lucala 2	-9.425	14.7	E.Swartz, D.Neto, A.Chakona	–	SAFW620-09	–				√
Heteromormyrus sp. 'K5'	Hippopotamyrus ansorgii	K5	SAIAB 85102			Angola		Kwanza, Angola	-9.269	15.247		MW600879	SAFW492-09	MW756356, MW756357	Chakona et al., 2018; Mutizwa et al., 2021			√
Heteromormyrus sp. 'OK'	Hippopotamyrus ansorgii	OK	SAIAB 186651			Angola		Okavango, Angola	-14.94	17.719		MW600899	ANGFW019-12	–				√
Heteromormyrus sp. 'OK'	Hippopotamyrus ansorgii	OK	SAIAB 186693			Angola		Okavango, Angola	-13.594	16.881		–	ANGFW053-12	–				√
Heteromormyrus sp. 'OK'	Hippopotamyrus ansorgii	OK	SAIAB 186792			Angola		Okavango, Angola	-13.528	16.759		–	ANGFW138-12	–				√
Heteromormyrus sp. 'OK'	Hippopotamyrus ansorgii	OK	SAIAB 186726			Angola		Okavango, Angola	-13.28	16.746		MW600894	ANGFW090-12	–				√
Heteromormyrus sp. 'OK'	Hippopotamyrus ansorgii	OK	SAIAB 204769			Angola		Okavango, Angola	-13.045	16.375		MW600893	MW600870	–				√
Heteromormyrus sp. 'OK'	Hippopotamyrus ansorgii	OK	SAIAB 202483			Angola		Okavango, Angola	-13.141	18.486		MW600895	MW600874	MW756362, MW756363				√
Heteromormyrus sp. 'OK'	Hippopotamyrus ansorgii	OK	SAIAB 203161			Angola		Okavango, Angola	-12.749	18.354		MW600896	MW600875	–				√
Heteromormyrus sp. 'OK'	Hippopotamyrus ansorgii	OK	SAIAB 202504			Angola		Okavango, Angola	-13.771	18.58		–	MW600876	–				√
Heteromormyrus sp. 'OK'	Hippopotamyrus ansorgii	OK	SAIAB 204843			Angola		Okavango, Angola	-13.328	16.411		MW600897	MW600871	–				√
Heteromormyrus sp. 'OK'	Hippopotamyrus ansorgii	OK	SAIAB 186894			Angola		Okavango, Angola	-15.136	19.196		MW600898	MW600877	–				√
Heteromormyrus sp. 'OK'	Hippopotamyrus ansorgii	OK	SAIAB 203980			Angola		Okavango, Angola	-14.703	17.379		–	MW600869	–				√
Heteromormyrus sp. 'OK'	Hippopotamyrus ansorgii	OK	SAIAB 186792			Angola		Okavango, Angola	-13.528	16.759		–	MW600872	–				√
Heteromormyrus sp. 'OK'	Hippopotamyrus ansorgii	OK	SAIAB 186792			Angola		Okavango, Angola	-13.528	16.759		–	MW600873	–				√
Heteromormyrus sp. 'OK'	Hippopotamyrus ansorgii	OK	SAIAB 186792			Angola		Okavango, Angola	-13.528	16.759		MW600903	ANGFW139-12	MW756320, MW756321				√
Heteromormyrus sp. 'OK'	Hippopotamyrus ansorgii	OK	SAIAB 187022			Namibia		Okavango, Namibia	-18.122	21.583		MW600900	ANGFW227-12	–				√
Heteromormyrus sp. 'Pungwe'	Hippopotamyrus ansorgii	PUN	SAIAB 201082			Zimbabwe		Pungwe, Zimbabwe	-18.692	32.924		–	MH432078	–				√
Heteromormyrus sp. 'Pungwe'	Hippopotamyrus ansorgii	PUN	SAIAB 201082			Zimbabwe		Pungwe, Zimbabwe	-18.692	32.924		–	MH432081	–				√
Heteromormyrus sp. 'Pungwe'	Hippopotamyrus ansorgii	PUN	SAIAB 201091			Zimbabwe		Pungwe, Zimbabwe	-18.688	32.922		–	MH432086	–				√
Heteromormyrus sp. 'Pungwe'	Hippopotamyrus ansorgii	PUN	SAIAB 201071			Zimbabwe		Pungwe, Zimbabwe	-18.544	32.801		–	MH432079	–				√
Heteromormyrus sp. 'Pungwe'	Hippopotamyrus ansorgii	PUN	SAIAB 205113			Zimbabwe		Pungwe, Zimbabwe	-18.544	32.804		MW600886	MH432082	MW756370, MW756371				√
Heteromormyrus sp. 'Pungwe'	Hippopotamyrus ansorgii	PUN	SAIAB 201030			Zimbabwe		Pungwe, Zimbabwe	-18.543	32.804		MW600885	MH432077	MW756328, MW756329				√
Heteromormyrus sp. 'Pungwe'	Hippopotamyrus ansorgii	PUN	SAIAB 201074			Zimbabwe		Pungwe, Zimbabwe	-18.441	32.887		–	MH432080	–				√
Heteromormyrus sp. 'Pungwe'	Hippopotamyrus ansorgii	PUN	SAIAB 200926			Zimbabwe		Pungwe, Zimbabwe	-18.396	32.971		MW600887	MH432084	MW756348, MW756349				√
Heteromormyrus sp. 'Pungwe'	Hippopotamyrus ansorgii	PUN	SAIAB 201044			Zimbabwe		Pungwe, Zimbabwe	-18.382	33.033		MW600884	MH432076	MW756350, MW756351				√
Heteromormyrus sp. 'Pungwe'	Hippopotamyrus ansorgii	PUN	SAIAB 200926			Zimbabwe		Pungwe, Zimbabwe	-18.396	32.971		–	MH432085	–				√
Heteromormyrus sp. 'Pungwe'	Hippopotamyrus ansorgii	PUN	SAIAB 205084			Zimbabwe		Pungwe, Zimbabwe	-18.532	32.808		–	MH432071	–				√
Heteromormyrus sp. 'Pungwe'	Hippopotamyrus ansorgii	PUN	SAIAB 201091			Zimbabwe		Pungwe, Zimbabwe	-18.688	32.922		–	MH432083	–				√
Heteromormyrus sp. 'Pungwe'	Hippopotamyrus ansorgii	PUN	SAIAB 204041			Angola		Zambezi, Angola	-12.581	18.668		–	MW600867	–				√
Heteromormyrus sp. 'UZ1'	Hippopotamyrus ansorgii	UZ1	SAIAB 204002			Angola		Zambezi, Angola	-12.582	18.669		MW600904	MW600868	MW756336, MW756337				√
Heteromormryus sp. 'Ruo'	Hippopotamyrus ansorgii	RUO	SAIAB 119013			Malawi		Zambezi, Malawi	-16.054	35.671		MW600889	MAFW039-11	MW756332, MW756333				√
Heteromormryus sp. 'Ruo'	Hippopotamyrus ansorgii	RUO	SAIAB 119004			Malawi		Zambezi, Malawi	-16.037	35.663		MW600888	MAFW025-11	MW756346, MW756347				√
Heteromormyrus szaboi (HaZ)	Hippopotamyrus ansorgii		UH 5 615 788			Namibia		Zambezi, Namibia	-17.489	24.259		AY236990	–	–				√
Heteromormyrus szaboi (HaZ)	Hippopotamyrus ansorgii		UH 5 815 789			Namibia		Zambezi, Namibia	-17.489	24.259		AY236991	–	–				√
Heteromormyrus szaboi (HaZ)	Hippopotamyrus ansorgii		UH 6 615 791			Namibia		Zambezi, Namibia	-17.489	24.259		AY236992	–	–				√
Heteromormyrus szaboi (HaZ)	Hippopotamyrus ansorgii		UH 6 715 792			Namibia		Zambezi, Namibia	-17.489	24.259		AY236993	–	–				√
Heteromormyrus szaboi (HaZ)	Hippopotamyrus ansorgii		UH 6 515 790			Namibia		Zambezi, Namibia	-17.489	24.259		AY236994	–	–				√
Heteromormyrus longilateralis	Hippopotamyrus longilateralis		SAIAB 186774			Angola		Kunene, Angola	-12.737	15.818		–	ANGFW122-12	–				√
Heteromormyrus longilateralis	Hippopotamyrus longilateralis		SAIAB 186774			Angola		Kunene, Angola	-12.737	15.818		–	ANGFW123-12	–				√
Heteromormyrus longilateralis	Hippopotamyrus longilateralis		SAIAB 78793		√(H)	Namibia		Kunene, Namibia	-17.407	14.217		–	–	–				√
Heteromormyrus longilateralis	Hippopotamyrus longilateralis		SAIAB 78787			Namibia		Kunene, Namibia	-17.407	14.217		GU453684	HM065031	–				√			other identifier: MA3602
Heteromormyrus longilateralis	Hippopotamyrus longilateralis		SAIAB 78787			Namibia		Kunene, Namibia	-17.407	14.217		GU453685	HM065030	MW756344, MW756345				√			other identifier: MA3603
Heteromormyrus longilateralis	Hippopotamyrus longilateralis		SAIAB 78787			Namibia		Kunene, Namibia	-17.407	14.217		GU453686	HM065029	–				√			other identifier: MA3604
Heteromormyrus longilateralis	Hippopotamyrus longilateralis		SAIAB 79502			Namibia		Kunene, Namibia	-17.002	13.249		GU453687	HM065028	–				√			other identifier: MA3607
Heteromormyrus longilateralis	Hippopotamyrus longilateralis		SAIAB 79503			Namibia		Kunene, Namibia	-17.002	13.249		GU453680	HM065027	–				√			other identifier: MA3598
Heteromormyrus longilateralis	Hippopotamyrus longilateralis		SAIAB 78779			Namibia		Kunene, Namibia	-17.002	13.249		GU453681	HM065034	–				√			other identifier: MA3599
Heteromormyrus longilateralis	Hippopotamyrus longilateralis		SAIAB 78779			Namibia		Kunene, Namibia	-17.002	13.249		GU453682	HM065033	MW756334, MW756335				√			other identifier: MA3600
Heteromormyrus longilateralis	Hippopotamyrus longilateralis		SAIAB 78779			Namibia		Kunene, Namibia	-17.002	13.249		GU453683	HM065032	–				√			other identifier: MA3601
Heteromormyrus szaboi	Hippopotamyrus szaboi	SZA	SAIAB 204161			Angola		Kwando, Angola	-13.526	19.28		–	MW600864	–				√
Heteromormyrus szaboi	Hippopotamyrus szaboi	SZA	SAIAB 186351			Zambia		Zambezi, Zambia	-17.78	25.168		MW600890	NAFW048-12	–				√
Heteromormyrus szaboi	Hippopotamyrus szaboi	SZA	SAIAB 185667			Zambia		Zambezi, Zambia	-12.399	24.945		–	ZAFW10612	–				√
Heteromormyrus szaboi	Hippopotamyrus szaboi	SZA	SAIAB 95822			Zambia		Zambezi, Zambia	-12.239	25.3428		MW600892	MW600865	MW756364, MW756365				√
Heteromormyrus szaboi	Hippopotamyrus szaboi	SZA	SAIAB 98107			Zambia		Zambezi, Zambia	-12.191	25.208		MW600891	MW600866	MW756360, MW756361				√
Heteromormyrus szaboi	Hippopotamyrus szaboi	SZA	SAIAB 190169			Namibia		Zambezi, Namibia	-17.475	24.247		–	MW600863	–				√
Heteromormyrus szaboi	Hippopotamyrus szaboi	SZA	RAS Hs15761			Namibia		Zambezi, Namibia	-17.492	24.272		KC202214	–	–				√
Heteromormyrus szaboi	Hippopotamyrus szaboi	SZA	RAS Hs15765			Namibia		Zambezi, Namibia	-17.492	24.272		KC202215	–	–				√
Heteromormyrus szaboi	Hippopotamyrus szaboi	SZA	SAIAB 67143		√(H)	Namibia		Zambezi, Namibia	-17.489	24.259		AY236983	–	–				√
Heteromormyrus szaboi	Hippopotamyrus szaboi	SZA	SAIAB 67144			Namibia		Zambezi, Namibia	-17.489	24.259		AY236984	–	–				√
Heteromormyrus szaboi	Hippopotamyrus szaboi	SZA	SAIAB 67146			Namibia		Zambezi, Namibia	-17.489	24.259		AY236985	–	–				√
Heteromormyrus szaboi	Hippopotamyrus szaboi	SZA	SAIAB 67146			Namibia		Zambezi, Namibia	-17.489	24.259		AY236986	–	–				√
Heteromormyrus szaboi	Hippopotamyrus szaboi	SZA	SAIAB 67146			Namibia		Zambezi, Namibia	-17.489	24.259		AY236987	–	–				√
Heteromormyrus szaboi	Hippopotamyrus szaboi	SZA	SAIAB 67146			Namibia		Zambezi, Namibia	-17.489	24.259		AY236988	–	–				√
Heteromormyrus sp. 'Inkisi'	Hippopotamyrus sp.		AMNH 247102			D.R. Congo		Inkisi R., D.R. Congo	-5.103	15.264		TBD	TBD	–				√
Heteromormyrus sp. 'Inkisi'	Hippopotamyrus sp.		RMCA:fish: A7-09-P-1362-1371_seqID:A7-09-669_indID:A7-09-669			D.R. Congo		riv. Lukusu, village Ngeba/Mboma, bassin Inkisi, B	-5.22692	15.2172	S. Wamuini	–	BCOVR587-17	–				√
Heteromormyrus sp. 'Inkisi'	Hippopotamyrus sp.		RMCA:fish: A7-09-P-1362-1371_seqID:A7-09-670_indID:A7-09-670			D.R. Congo		riv. Lukusu, village Ngeba/Mboma, bassin Inkisi, B	-5.22692	15.2172	S. Wamuini	–	BCOVR588-17	–				√
Heteromormyrus sp. 'Inkisi'	Hippopotamyrus sp.		RMCA:fish: A7-09-P-0982-0988_seqID:A7-09-694_indID:A7-09-694			D.R. Congo		riviere Ngeba/Ngufu, village Ngeba, affluent rivie	-5.18375	15.2064	S. Wamuini	–	BCOVR604-17	–				√
Heteromormyrus sp. 'Inkisi'	Hippopotamyrus sp.		RMCA:fish: A7-09-P-0982-0988_seqID:A7-09-695_indID:A7-09-695			D.R. Congo		riviere Ngeba/Ngufu, village Ngeba, affluent rivie	-5.18375	15.2064	S. Wamuini	–	BCOVR605-17	–				√
Heteromormyrus sp. 'Inkisi'	Hippopotamyrus sp.		RMCA:fish: A7-09-P-0989-0994_seqID:A7-09-707_indID:A7-09-707			D.R. Congo		riv. Luguga, village Kiyanika, bassin Inkisi, Bas	-5.27575	15.2101	S. Wamuini	–	BCOVR612-17	–				√
Heteromormyrus sp. 'Inkisi'	Hippopotamyrus sp.		RMCA:fish: A7-09-P-1061-1063_seqID:A7-09-726_indID:A7-09-726			D.R. Congo		riv. Bongolo, village Kinsende, bassin Inkisi, Bas	-5.38631	15.257	S. Wamuini	–	BCOVR626-17	–				√
Heteromormyrus sp. 'Inkisi'	Hippopotamyrus sp.		RMCA:fish: A7-09-P-1066_seqID:A7-09-841_indID:A7-09-841			D.R. Congo		riv. Nua, village Mawunzi, bassin Inkisi, Bas Cong	-5.31333	15.2755	S. Wamuini	–	BCOVR703-17	–				√
Heteromormyrus sp. 'Inkisi'	Hippopotamyrus sp.		RMCA:fish: A7-09-P-1067_seqID:A7-09-849_indID:A7-09-849			D.R. Congo		riv. Mingididi, village Mawunzi, bassin Inkisi, Ba	-5.32222	15.2805	S. Wamuini	–	BCOVR708-17	–				√
Heteromormyrus sp. 'Inkisi'	Hippopotamyrus sp.		RMCA:fish: A7-09-P-0977-0980_seqID:A7-09-881_indID:A7-09-881			D.R. Congo		riv. Luidi, village Kinua-Nsudi, bassin Inkisi, Ba	-5.473	15.2198	S. Wamuini	–	BCOVR724-17	–				√
Heteromormyrus sp. 'Inkisi'	Hippopotamyrus sp.		RMCA:fish: A7-09-P-0981_seqID:A7-09-882_indID:A7-09-882			D.R. Congo		riv. Luidi, village Kinua-Nsudi, bassin Inkisi, Ba	-5.473	15.2198	S. Wamuini	–	BCOVR725-17	–				√
Heteromormyrus sp. 'Inkisi'	Hippopotamyrus sp.		RMCA:fish: A7-09-P-0977-0980_seqID:A7-09-883_indID:A7-09-883			D.R. Congo		riv. Inkisi, village Zongo, aval chute Bas-Congo	-4.7685	14.8775	S. Wamuini	–	BCOVR726-17	–				√
Heteromormyrus aff. szaboi	Heteromormyrus aff. szaboi Kabompo EODtype1	SB8355	CR19A100	CR19-A001		Zambia			-12.5107	24.8817		ON088276	–	–	this study			√
Heteromormyrus aff. szaboi	Heteromormyrus aff. szaboi Kabompo EODtype1	SB8356	CR19A101	CR19-A001		Zambia			-12.5107	24.8817		ON088277	–	–	this study			√
Heteromormyrus aff. szaboi	Heteromormyrus aff. szaboi Kabompo EODtype2	SB8357	CR19024	CR19-A007		Zambia			-13.0703	24.6519		ON088278	–	–	this study			√
Heteromormyrus aff. szaboi	Heteromormyrus aff. szaboi Kabompo EODtype1	SB8358	CR19025	CR19-A007		Zambia			-13.0703	24.6519		ON088279	–	–	this study			√
Heteromormyrus aff. szaboi	Heteromormyrus aff. szaboi Kabompo EODtype1	SB8359	CR19026	CR19-A007		Zambia			-13.0703	24.6519		ON088280	–	–	this study			√
Heteromormyrus aff. szaboi	Heteromormyrus aff. szaboi Kabompo EODtype1	SB8360	CR19027	CR19-A007		Zambia			-13.0703	24.6519		ON088281	–	–	this study			√
Heteromormyrus aff. szaboi	Heteromormyrus aff. szaboi Kabompo EODtype2	SB8361	CR19028	CR19-A007		Zambia			-13.0703	24.6519		ON088282	–	–	this study			√
Heteromormyrus aff. szaboi	Heteromormyrus aff. szaboi Kabompo noEOD	SB8362		CRK013		Zambia			-13.1021	24.6864		ON088283	–	–	this study			√
Heteromormyrus aff. szaboi	Heteromormyrus aff. szaboi Kabompo noEOD	SB8363		CRK013		Zambia			-13.1021	24.6864		ON088284	–	–	this study			√
Heteromormyrus aff. szaboi	Heteromormyrus aff. szaboi Kabompo noEOD	SB8364		CR19-A011		Zambia			-13.0983	24.6844		ON088285	–	–	this study			√
Heteromormyrus aff. szaboi	Heteromormyrus aff. szaboi Kabompo noEOD	SB8365		CR19-A013		Zambia			-13.537	23.0973		ON088286	–	–	this study			√
Heteromormyrus aff. szaboi	Heteromormyrus aff. szaboi Kabompo noEOD	SB8366		CR19-A014		Zambia			-16.6461	23.5863		ON088287	–	–	this study			√
Heteromormyrus aff. szaboi	Heteromormyrus aff. szaboi Kabompo EODtype1	SB8367	CR19011	CR19-A004		Zambia			-11.8886	25.2502		ON088288	–	–	this study			√
