# Supplementary material for: Mitogenome recovered from a 19 th Century holotype by shotgun sequencing supplies a generic name for an orphaned clade of African weakly electric fishes (Osteoglossomorpha, Mormyridae)
Source: Zookeys. 2022 Nov 16;1129:163–96. doi: 10.3897/zookeys.1129.90287 (PMC9836601; doi:10.3897/zookeys.1129.90287)
Supplement: Supplementary material 2 — Heteromormyruspauciradiatus holotype NMW 22417 mitogenome reconstruction [file zookeys-1129-163_article-90287__-s002.txt]

HIPPOPOTAMYRUS LONGILATERALIS MITOGENOME BLASTED AGAINST SRX7700131 (HETEROMORMYRUS PAUCIRADIATUS TYPE NMW 22417)

BLAST ALGORITHM: BLASTN (SOMEWHAT SIMILAR SEQUENCES)

RID: RRG946MM01R	
JOB TITLE:NUCLEOTIDE SEQUENCE 				
PROGRAM: BLASTN 
QUERY: NONE ID: LCL|QUERY_33801(DNA) LENGTH: 16754
DATABASE: SRA 


ALIGNMENTS:

QUERY                  1      ATCTATGCATTCCCCCTTCCTAGTACGAAAGGACCGGAAGGAGGAGGGCCAATGTTCAAAGCACGCCCCACCCCTAACCAATGAAAACAACTAAAATACCAAAGGGAAACATAATCACAGCCCAAGACAAGGGCTAGCTGAGATGGCAGA  150
INFERRED SEQUENCE      1      ATCTATGCATTCCCCCTTCCTAGTACGAAAGGGCCGGAAGGAGGAGGGCCCATGTTCAAAGCACGCCCCACCCCTAGCCAATGAAAACAACTAAAATACCAAAGGGAAACATAATCACAGCCCAAGACAAGGGCTAGCTGAGATGGCAGA  150
SRR11050166.1640743.2  150                                                                 .........................................................................................  62
SRR11050166.3138559.1  150                                                  ....C...................................................................................................  47
SRR11050166.1640743.1  1                                                          ..................................................................................................  98
SRR11050166.701024.2   150                                                                 ...............G.........................................................................  62
SRR11050166.701024.1   1                                                          ...............A.........................................A............T...........................  98
SRR11050166.3869061.1  105    ................................G..AA.........                                                                                                          150
SRR11050166.4192934.2  121     ...............................G.................C.......................................................................                              1
SRR11050166.4192934.1  1       ...............................G.................C.......................................................................                              121
SRR11050166.2925430.2  1       ...............................G.................C.......................................................................                              121
SRR11050166.2925430.1  121     ...............................G.................C.......................................................................                              1
SRR11050166.2782771.2  1       ...............................G.................C.......................................................................                              121
SRR11050166.2782771.1  121     ...............................G.................C.......................................................................                              1
SRR11050166.2389886.2  121     ...............................G.................C.......................................................................                              1
SRR11050166.2389886.1  1       ...............................G.................C.......................................................................                              121
SRR11050166.2351866.2  126    ................................G..........A......C.C........................................................................                           2
SRR11050166.2351866.1  31     ................................G..........A......C.....................................................................                                150
SRR11050166.3138559.2  69     ................................G.................C...............................                                                                      150
SRR11050166.3869061.2  98     ................................G..AA.............C...............................................                                                      1

QUERY                  151    GCCTGGTAATTGCAAAAGACCTAAGCCCTTTCCCCCAGAGGTTCAACTCCTCTTCTCAGCTCTTGAACAATGAACGAATGAGTACCACTAATTATTAACCCCCTCCTATGCATCATTCCTATCTTACTGGCAGTAGCCTTTCTAACCTTA  300
INFERRED SEQUENCE      151    GCCTGGTAATTGCAAAAGGCCTAAGCCCTTTCCCCCAGAGGTTCAACTCCTCTTCTCAGCTCTTGAACAATGAACGAATGAGTACCACTAATTATTAACCCCCTCCTATGCATCATTCCCGTCTTACTGGCAGTAGCCTTCCTAACCCTA  300
SRR11050166.1640743.2  61     ..................G..........................................                                                                                           1
SRR11050166.3138559.1  46     ..................G...........................                                                                                                          1
SRR11050166.1640743.1  99     ..................G......................G..........                                                                                                    150
SRR11050166.701024.2   61     ..................G..........................................                                                                                           1
SRR11050166.701024.1   99     ..................G..............................A..                                                                                                    150
SRR11050166.4097340.2  1                                           ..................................................................................CG...................C......C..  113
SRR11050166.4096549.2  1                                           ..................................................................................CG...................C......C..  113
SRR11050166.1050811.1  1                                           ..................................................................................CG...................C......C..  113
SRR11050166.4097340.1  150                                                                                                                      .....CG...................C......C..  115
SRR11050166.4096549.1  150                                                                                                                      .....CG...................C......C..  115
SRR11050166.1050811.2  150                                                                                                                      .....CG...................C......C..  115
SRR11050166.3523747.2  1                                                                                                                    .........CG.....T....T........C......C..  40

QUERY                  301    CTAGAACGAAAAGTTCTAGGCTACATACAACTACGAAAAGGGCCAAACATTGTAGGCCCATATGGCCTACTACAGCCAGTCGCCGATGGAGTAAAACTCTTTATTAAAGAACCAGTACGACCATATGCATCTTCCCCAATTCTATTTTTA  450
INFERRED SEQUENCE      301    CTAGAACGAAAAGTTCTAGGTTATATACAACTACGAAAGGGACCAAACATCGTAGGCCCATACGGCCTACTACAGCCAATCGCCGATGGAGTAAAACTCTTCATTAAAGAACCGGTACGACCATACGCATCTTCCCCAATTCTATTTCTA  450
SRR11050166.4097340.2  114    ....................T..T.............                                                                                                                   150
SRR11050166.4096549.2  114    ....................T..T.............                                                                                                                   150
SRR11050166.1050811.1  114    ....................T..T.............                                                                                                                   150
SRR11050166.2504505.1  148                                                       ...........C......T........A......................C...........G...........C.....................C..  50
SRR11050166.3523747.1  150                                  ........G..A........C...........C...............A......................C...........G...........C.....................C..  31
SRR11050166.4097340.1  114    ....................T..T..............G..A........C...........C...............A......................C............                                      1
SRR11050166.4096549.1  114    ....................T..T..............G..A........C...........C...............A......................C............                                      1
SRR11050166.2504505.2  1      ....................T..T..............G..A........C...........C......T........A......................C...........G...........C.....................C..  150
SRR11050166.1050811.2  114    ....................T..T..............G..A........C...........C...............A......................C............                                      1
SRR11050166.3523747.2  41     ....................T..T..............G..A........C...........C...............A......................C........                                          150

QUERY                  451    GCCACACCAATACTAGCTCTCACCCTAGCCATGACACTCTGAATCCCAATACCAATCCCATACCCAATCACCGACCTAAACCTCGGAGTACTGTTCATCCTAGCCCTCTCCAGCCTAGCAGTCTACTCCATTCTGGGATCAGGATGAGCC  600
INFERRED SEQUENCE      451    GCCACACCGATACTAGCTCTCACCCTAGCCATGACACTCTGAATACCAATACCAATCCCATACCCAATCACTGACCTAAACCTCGGAGTACTGTTCATCTTAGCCCTATCCAGTCTAGCAGTCTACTCCATTCTGGGATCAGGATGAGCC  600
SRR11050166.3304082.1  1                                  ...........................................T...........................T.......A.....T....................................  122
SRR11050166.449439.1   1                                  ...........................................T...........................T.......A.....T....................................  122
SRR11050166.149566.1   1                                  ...........................................T...........................T.......A.....T....................................  122
SRR11050166.3227020.2  1                                                                                                                              ..............................  30
SRR11050166.3227020.1  143                                                                                                                            ..............................  114
SRR11050166.3226972.2  1                                                                                                                              ..............................  30
SRR11050166.3226972.1  143                                                                                                                            ..............................  114
SRR11050166.1029339.2  1                                                                                                                              ..............................  30
SRR11050166.1029339.1  143                                                                                                                            ..............................  114
SRR11050166.3658179.2  1                                                                                                                                                           .  1
SRR11050166.2504505.1  49     ........G...................................A....                                                                                                       1
SRR11050166.3523747.1  30     ........G.....................                                                                                                                          1
SRR11050166.302105.2   115                                                                                                                             .............................  87
SRR11050166.302105.1   1                                                                                                                                  ..........................  26

QUERY                  601    TCAAACTCAAAATATGCCCTAATCGGGGCCCTCCGTGCAGTCGCCCAAACAATCTCATACGAAGTAAGTCTAGGCCTCATCATTCTCTCAACAATCATTTTTGTAGGAGGCTTCACACTACACACATTCAACGTAACACAAGAAGCCATC  750
INFERRED SEQUENCE      601    TCAAACTCAAAATATGCCTTAATCGGAGCCCTCCGTGCAGTCGCCCAGACAATCTCATACGAAGTAAGTCTAGACCTCATCATCCTCTCAACAATCATTTTTGTAGGAGGCTTCACACTACACACATTCAACGTAACACAAGAAGCCATC  750
SRR11050166.3038336.2  1                                                                                                                            ................................  32
SRR11050166.3658179.1  150                                                                                         .................................................................  86
SRR11050166.3038336.1  150                                                                                                                                        ..................  133
SRR11050166.3304082.2  150            ..........T.......A....................G.........................A.........C..................................................................  9
SRR11050166.3304082.1  123    ..................T.......                                                                                                                              148
SRR11050166.449439.2   150            ..........T.......A....................G.........................A.........C..................................................................  9
SRR11050166.449439.1   123    ..................T.......                                                                                                                              148
SRR11050166.149566.2   150            ..........T.......A....................G.........................A.........C..................................................................  9
SRR11050166.149566.1   123    ..................T.......                                                                                                                              148
SRR11050166.3227020.2  31     ..................T.......A....................G...................................C.............................                                       143
SRR11050166.3227020.1  113    ..................T.......A....................G...................................C.............................                                       1
SRR11050166.3226972.2  31     ..................T.......A....................G...................................C.............................                                       143
SRR11050166.3226972.1  113    ..................T.......A....................G...................................C.............................                                       1
SRR11050166.1029339.2  31     ..................T.......A....................G...................................C.............................                                       143
SRR11050166.1029339.1  113    ..................T.......A....................G...................................C.............................                                       1
SRR11050166.3658179.2  2      ..................T.......A................TT..G...........T.................T.....C.................................................................   150
SRR11050166.302105.2   86     ..................T.......A....................G...................................C..                                                                  1
SRR11050166.302105.1   27     ..................T.......A....................G...................................C..                                                                  112

QUERY                  751    TGACTTCTAGCACCTAGCTGACCACTAGCAGCCATATGATACATCTCAACACTAGCAGAAACCAACCGAGCCCCATTCGACCTCACAGAAGGAGAATCAGAACTAGTATCCGGCTTCAACGTAGAATATGCGGGAGGCCCGTTCGCACTA  900
INFERRED SEQUENCE      751    TGACTTTTAGCACCTAGCTGACCACTAGCAGCCATATGATACATCTCAACACTAGCAGAAACCAACCGAGCCCCATTCGACCTCACAGAAGGAGAATCAGAACTAGTATCCGGCTTCAACGTAGAATACGCAGGGGGCTCATTCGCACTA  900
SRR11050166.3038336.2  33     ......T...............................................................................................................                                  150
SRR11050166.3658179.1  85     C.....T..............................................................................                                                                   1
SRR11050166.3038336.1  132    ......T.........................................................................................................................C..                     2
SRR11050166.3304082.2  8      ......                                                                                                                                                  3
SRR11050166.449439.2   8      ......                                                                                                                                                  3
SRR11050166.149566.2   8      ......                                                                                                                                                  3
SRR11050166.3319812.2  1                                                                                                                                 .....C..A..G...T.A.........  27
SRR11050166.1309993.2  1                                                                                                                                 .....C..A..G...T.A.........  27

QUERY                  901    TTCTTCCTAGCAGAATACGCCAACATCCTACTAATAAACACTCTCTCCACAATCCTATTCCTAGGCGCCGCACACAATCCCCTCCTGCCAGAACTAACTACCGCCAATCTAATAACGAAAGCCGCACTACTCTCCATCCTATTCTTATGA  1050
INFERRED SEQUENCE      901    TTCTTCCTAGCAGAATACGCTAATATCCTATTAATAAACACTCTCTCCACAATCCTATTCCTAGGCGCCGYACACAATCCCCTYCTACCAGAACTAACCACCAYCAATCTAATAACGAAAGCCGCACTACTTTCTATCCTATTTCTATGA  1050
SRR11050166.3319812.1  150                                                                                                           ............................T..T........TC.....  104
SRR11050166.1309993.1  150                                                                                                           ............................T..T........TC.....  104
SRR11050166.3319812.2  28     ....................T..T......T....................................................T..A...........C...A....................                             150
SRR11050166.1309993.2  28     ....................T..T......T....................................................T..A...........C...A....................                             150
SRR11050166.273495.1   147                                                                       ...T...............A...........C...AT...........................T..T........TC.....  65
SRR11050166.273495.2   1                                                                         ...T...............A...........C...AT...........................T..T........TC.....  83

QUERY                  1051   GTACGCGCATCCTATCCACGATTCCGATATGACCAACTAATACACCTAGTATGAAAAAACTTCCTGCCAATAACCCTAGCCCTCATCCTATGACATTTAGCGCTCCCACTATCAATAGCAGGAATTCCCCCACAAGCATAACGGAAGTGT  1200
INFERRED SEQUENCE      1051   GTAYGTGCATCATATCYACGATTCCGATACGACCAACTAATACACCTAGTATGAAAAAACTTCCTGCCAATGACCCTAGCCCTCATCCTATGACATCTAGCgctcccactatcaatagcaggaattcccccacaagcataacggaagtgt  1200
SRR11050166.3319812.1  103    .....T.....A....T............C.........................................G........................C....                                                   3
SRR11050166.1309993.1  103    .....T.....A....T............C.........................................G........................C....                                                   3
SRR11050166.273495.1   64     ...T.T.....A.................C..................................                                                                                        1
SRR11050166.273495.2   84     ...T.T.....A.................C.C................................                                                                                        147

QUERY                  1201   GCCCGAATGCTAAAGGGCCACTTTGATAGAGTGGAAAACAGGGGTTCAAGTCCCCTCACTTCCTTAGAAAAAGGGGGTTCGAACCCCTCCCTAAGAGATCAAAACTCTTCGTGCTTCCAATACACCACTTCCTAGTAAAGTCAGCTAAAT  1350
INFERRED SEQUENCE      1201   gcccgaatgctaaagggccactttgatagagtggaaaacaggggttcaagtcccctcacttccttagAAAAAGGGGATTCGAACCCCTCCCTAAGAGATCAAAACTCTTCGTGCTTCCAATACACCACTTCCTAGTAAAGTCAGCTAAAT  1350
SRR11050166.492282.1   150                                                                                            ...........T..................................................  89
SRR11050166.492282.2   1                                                                         .........A......................T..................................................  83

QUERY                  1351   AAGCTTTCGGGCCCATACCCCGAGAATGTGGGTTAAACCCCCTCCTTTACTAATGAACCCTTACGTACTAACCATCCTCATCTCAAGCCTAGGAATCGGCACCACTCTAACATTCGCCAGCTCCCACTGACTCCTAGCCTGAATAGGACT  1500
INFERRED SEQUENCE      1351   AAGCTTTCGGGCCCATACCCCGAGAATGTGGGTTAAACCCCCTCCTTTACTAATGAACCCATACGTACTAAYCATCCTCATCTCAAGCCTGGGAATCGGCACCACTCTAACATTCGCCAGCTCCCACTGGCTCCTGGCCTGAATAGGACT  1500
SRR11050166.4041362.1  1                                                                                                                                                       .....  5
SRR11050166.2884930.2  1                                                                                                                                                       .....  5
SRR11050166.2884855.2  1                                                                                                                                                       .....  5
SRR11050166.859051.1   1                                                                                                                                               .............  13
SRR11050166.492282.1   88     ............................................................A...........................                                                                1
SRR11050166.173565.2   1                                                                                                                                                       .....  5
SRR11050166.173542.2   1                                                                                                                                                       .....  5
SRR11050166.492282.2   84     ............................................................A......                                                                                     150
SRR11050166.4303783.1  150                                                                                                               ......................G.....G..............  108
SRR11050166.1283589.1  150                                                                                                               ......................G.....G..............  108
SRR11050166.4303783.2  1                                ..................................A..........T..................G......................................G.....G..............  124
SRR11050166.1283589.2  1                                ..................................A..........T..................G......................................G.....G..............  124

QUERY                  1501   AGAAATCAACACACTAGCAATTATCCCACTCATAACCCAACAACACCACCCACGAGCCGTAGAAGCAGCCACAAAATACTTCCTCACCCAAGCAACAGCCGCTGCAATAATTCTATTCGCCAGCACAACAAACGCATGAATATCCGGACA  1650
INFERRED SEQUENCE      1501   AGAAATCAACACACTAGCCATTATCCCACTCATAACCCAACAACACCACCCACGAGCCGTAGAAGCAGCCACAAAATACTTCCTCACCCAAGCAACAGCTGCTGCAATAATTCTATTCGCCAGCACAACAAACGCATGAATATCCGGACA  1650
SRR11050166.4041362.2  150               .......C................................................................................T..................................................  12
SRR11050166.4041362.1  6      ..................C................................................................................T.............................................       150
SRR11050166.2884930.2  6      ..................C................................................................................T.............................................       150
SRR11050166.2884930.1  150               .......C................................................................................T..................................................  12
SRR11050166.2884855.2  6      ..................C................................................................................T.............................................       150
SRR11050166.2884855.1  150               .......C................................................................................T..................................................  12
SRR11050166.859051.1   14     ..................C................................................................................T.....................................               150
SRR11050166.173565.2   6      ..................C................................................................................T.............................................       150
SRR11050166.173565.1   150               .......C................................................................................T..................................................  12
SRR11050166.173542.2   6      ..................C................................................................................T.............................................       150
SRR11050166.173542.1   150               .......C................................................................................T..................................................  12
SRR11050166.859051.2   150                                  .....................................................................T..................................................  31
SRR11050166.4303783.1  107    ..................C................................................................................T.......                                             1
SRR11050166.1283589.1  107    ..................C................................................................................T.......                                             1
SRR11050166.4303783.2  125    ..................C.......                                                                                                                              150
SRR11050166.1283589.2  125    ..................C.......                                                                                                                              150
SRR11050166.1641596.1  1                                                          ...............................................TA.................................................  98
SRR11050166.1641515.1  1                                                          ...............................................TA.................................................  98
SRR11050166.1419208.1  1                                                          ...............................................TA.................................................  98
SRR11050166.1777843.1  1                                                                                                                                            ................  16
SRR11050166.1641596.2  150                                                                                    ...................TA.................................................  81
SRR11050166.1641515.2  150                                                                                    ...................TA.................................................  81
SRR11050166.1419208.2  150                                                                                    ...................TA.................................................  81
SRR11050166.2365160.2  1                               ..........................................................................T...........................................         118
SRR11050166.2365160.1  118                             ..........................................................................T...........................................         1
SRR11050166.328143.2   118                             ..........................................................................T...........................................         1
SRR11050166.328143.1   1                               ..........................................................................T...........................................         118
SRR11050166.278262.2   1                               ..........................................................................T...........................................         118
SRR11050166.278262.1   118                             ..........................................................................T...........................................         1
SRR11050166.77594.2    1                               ..........................................................................T...........................................         118
SRR11050166.77594.1    118                             ..........................................................................T...........................................         1

QUERY                  1651   GTGAGACATCCTACAAACATCAAACCAGCTCCCAGCCACCACAATCATGCTCGCCCTGGCCCTAAAAATCGGACTCGCTCCAGCACACTTTTGATTACCAGAAGTCCTACAAGGCCTAGACCTCACAACCGGCCTAATCTTGTCAACCTG  1800
INFERRED SEQUENCE      1651   GTGAGACATCCTACAAACATCGAACCAATTCCCAGCCGCCACAGTCATGGTCGCCCTGGCCCTAAAAATCGGCCTCGCCCCAGCACACTTTTGACTACCAGAGGTCCTACAGGGCCTAGAYCTCACAACCGGCCTCATCTTGTCAACCTG  1800
SRR11050166.4041362.2  11     ...........                                                                                                                                             1
SRR11050166.2884930.1  11     ...........                                                                                                                                             1
SRR11050166.2884855.1  11     ...........                                                                                                                                             1
SRR11050166.173565.1   11     ...........                                                                                                                                             1
SRR11050166.173542.1   11     ...........                                                                                                                                             1
SRR11050166.859051.2   30     .....................G.....                                                                                                                             4
SRR11050166.1641596.1  99     .....................G.....AT........G.....G.....G..                                                                                                    150
SRR11050166.1641515.1  99     .....................G.....AT........G.....G.....G..                                                                                                    150
SRR11050166.1419208.1  99     .....................G.....AT........G.....G.....G..                                                                                                    150
SRR11050166.1777843.2  150                                                  ..........................C.....C...............C.......G........G.......................C.............A  47
SRR11050166.1777843.1  17     .....................G.....AT........G.....G............................C.....C...............C.......G........G......................                  150
SRR11050166.1641596.2  80     .....................G.....AT........G.....G.....G......................C...                                                                            5
SRR11050166.1641515.2  80     .....................G.....AT........G.....G.....G......................C...                                                                            5
SRR11050166.1419208.2  80     .....................G.....AT........G.....G.....G......................C...                                                                            5
SRR11050166.3182673.2  1                                                                                                                         .....T..............C..............  35
SRR11050166.3096063.2  1                                                                                                                         .....T..............C..............  35
SRR11050166.2849634.2  1                                                                                                                         .....T..............C..............  35
SRR11050166.2304705.2  1                                                                                                             ........G.......................C..............  47
SRR11050166.2304705.1  99                                                                                                            ........G.......................C..............  53

QUERY                  1801   ACAAAAACTAGCCCCATTCGCCCTGATCTACCAAATAGCCCCAAACACCAACCCAACCATCCTAATTACATTAGGAATCACCTCCACCCTAATTGGAGGCTGAGGCGGCCTAAACCAAACACAACTACGAAAAATCCTCGCATACTCATC  1950
INFERRED SEQUENCE      1801   ACAAAAACTAGCCCCATTCGCCCTAATCTACCAAATCGCYYCAAACACCAACCCAACCATACTAATTACACTAGGAATYACYTCCGCCYTAGTCGGAGGCTGAGGCGGCCTAAACCAAACAYAAYTAYGAAAAATCYTCGCATACTCATC  1950
SRR11050166.1777843.2  46     ........................A...........C.........                                                                                                          1
SRR11050166.769668.1   150                                                                                                   .............................T..T......................  96
SRR11050166.3182673.2  36     ........................A...........C..TT...................A.........C..............G.....G.C.....................                                     150
SRR11050166.3182673.1  150                                    ....C..TT...................A.........C..............G.....G.C........................................................  33
SRR11050166.3096063.2  36     ........................A...........C..TT...................A.........C..............G.....G.C.....................                                     150
SRR11050166.3096063.1  150                                    ....C..TT...................A.........C..............G.....G.C........................................................  33
SRR11050166.2849634.2  36     ........................A...........C..TT...................A.........C..............G.....G.C.....................                                     150
SRR11050166.2849634.1  150                                    ....C..TT...................A.........C..............G.....G.C........................................................  33
SRR11050166.2890791.2  1                                                   ...............A.........C..............GT.T..G.C..........................................T.............  105
SRR11050166.2017541.2  1                                                   ...............A.........C..............GT.T..G.C..........................................T.............  105
SRR11050166.769668.2   1                                                        ..........A.........C..............GT....G.C..............................T..T......................  100
SRR11050166.2890791.1  150                                                              ..A.........C..............GT.T..G.C..........................................T.............  59
SRR11050166.2017541.1  150                                                              ..A.........C..............GT.T..G.C..........................................T.............  59
SRR11050166.2304705.2  48     ........................A...........C...............                                                                                                    99
SRR11050166.2304705.1  52     ........................A...........C...............                                                                                                    1
SRR11050166.3838906.2  4                                                                    ........C.......T..T..TG.....G.C...........................T............................  91
SRR11050166.3838906.1  108                                                                  ........C.......T..T..TG.....G.C...........................T............................  21
SRR11050166.3089264.2  4                                                                    ........C.......T..T..TG.....G.C...........................T............................  91
SRR11050166.3089264.1  108                                                                  ........C.......T..T..TG.....G.C...........................T............................  21
SRR11050166.416111.2   4                                                                    ........C.......T..T..TG.....G.C...........................T............................  91
SRR11050166.416111.1   108                                                                  ........C.......T..T..TG.....G.C...........................T............................  21

QUERY                  1951   AATCGCCCACCTAGGATGAATAATTACCATTCTACATTTCATACCAAACCTAACAATGCTCAACCTAGCAATTTATATCCTAATAACATCAACAATATTCCTAACAGCCAAAATCATATCAGCCACTAAAATTAATACACTAGCCACAGC  2100
INFERRED SEQUENCE      1951   AATTGCCCACCTGGGATGAATAATTACTATTCTACACTTCATACCAAACCTAACCATACTCAACCTAGCAATATATATCCTGATAACATCAACAANNNNNNNNNNNNNNNNNNNNNNNNNNNNNNNNNNNNNNNNNNNNNNNNCCACAGC  2100
SRR11050166.769668.1   95     ...T........G..............T........C.................C..A..............A........G.............                                                         1
SRR11050166.3182673.1  32     ...T........G..............T....                                                                                                                        1
SRR11050166.3096063.1  32     ...T........G..............T....                                                                                                                        1
SRR11050166.2849634.1  32     ...T........G..............T....                                                                                                                        1
SRR11050166.2890791.2  106    ...T........G..............T........C........                                                                                                           150
SRR11050166.2059118.2  1                                                                                                                                                     .......  7
SRR11050166.2017541.2  106    ...T........G..............T........C........                                                                                                           150
SRR11050166.769668.2   101    ...T........G..............T........C.............                                                                                                      150
SRR11050166.300660.2   1                                                                                                                                                     .......  7
SRR11050166.1533526.1  1                                                                                                                                                     .......  7
SRR11050166.2890791.1  58     ...T........G..............T........C.................C..                                                                                               2
SRR11050166.2017541.1  58     ...T........G..............T........C.................C..                                                                                               2
SRR11050166.4153148.2  1                                                                                                                                                        ....  4
SRR11050166.3990985.2  1                                                                                                                                                        ....  4
SRR11050166.227330.2   1                                                                                                                                                        ....  4
SRR11050166.555113.2   1                                                                                                                                                        ....  4
SRR11050166.3838906.2  92     ...T........G.......                                                                                                                                    111
SRR11050166.3838906.1  20     ...T........G.......                                                                                                                                    1
SRR11050166.3089264.2  92     ...T........G.......                                                                                                                                    111
SRR11050166.3089264.1  20     ...T........G.......                                                                                                                                    1
SRR11050166.416111.2   92     ...T........G.......                                                                                                                                    111
SRR11050166.416111.1   20     ...T........G.......                                                                                                                                    1

QUERY                  2101   ATGAGCCAAAGCCCCAACCCTAACTGCACTTACATTACTAAGTCTACTTTCCCTGGGAGGACTCCCCCCTCTTACAGGATTCATGCCAAAATGACTAATTCTACAAGAACTCACTAAACAAGATCTCCCCATCCCCGCAACAGTAATAGC  2250
INFERRED SEQUENCE      2101   ATGAACCAAAACCCCAACCCTAACTGCACTCACAATACTAAGTCTACTTTCCCTAGGAGGGCTCYCACYYCTTACAGGATTCATGCCAAAATGACTAATTYTACAAGAACTCACCAAACAAGACCTCCCCATCACCGCAACAGTAATAGC  2250
SRR11050166.4153148.1  150                                                                                                                   ...C........C.........A................  112
SRR11050166.3990985.1  150                                                                                                                   ...C........C.........A................  112
SRR11050166.227330.1   150                                                                                                                   ...C........C.........A................  112
SRR11050166.555113.1   150                                                                                                                   ...C........C.........A................  112
SRR11050166.2251247.2  1                                                                                                                      ..C........C.........A................  38
SRR11050166.2251247.1  144                                                                                                                    ..C........C.........A................  107
SRR11050166.2067628.2  1                                                                                                                      ..C........C.........A................  38
SRR11050166.2067628.1  144                                                                                                                    ..C........C.........A................  107
SRR11050166.2059118.1  148               ...................C...A...................A.....G.....A..C..............................T.............C........C.........A................  10
SRR11050166.300660.1   148               ...................C...A...................A.....G.....A..C..............................T.............C........C.........A................  10
SRR11050166.1533526.2  148               ...................C...A...................A.T...G.....A..C..............................T.............C........C.........A................  10
SRR11050166.2059118.2  8      ....A.....A...................C...A...................A.....G.....A..C..............................T.............C........C.........A.........         150
SRR11050166.300660.2   8      ....A.....A...................C...A...................A.....G.....A..C..............................T.............C........C.........A.........         150
SRR11050166.1533526.1  8      ....A.....A...................C...A...................A.T...G.....A..C..............................T.............C........C.........A.........         150
SRR11050166.4153148.2  5      ....A.....A...................C...A...................A.....G...T.A.TC..............................T.............C........C.........A............      150
SRR11050166.3990985.2  5      ....A.....A...................C...A...................A.....G...T.A.TC..............................T.............C........C.........A............      150
SRR11050166.227330.2   5      ....A.....A...................C...A...................A.....G...T.A.TC..............................T.............C........C.........A............      150
SRR11050166.555113.2   5      ....A.....A.............A.....C...A...................ATT...G...T.A.TC..............................T.............C........CA...................        148

QUERY                  2251   AATAAGCGCCCTACTCAGCCTATTCTTCTACCTACGCCTATGTTACGCAATAACCCTAACAATTTCACCAAACACCAATAATGCAACATCACCATGACGCTTAAAATCCACCCAAACAACCCTCCCAACAGCAATCACAATCGCCGCCTC  2400
INFERRED SEQUENCE      2251   AATAAGYGCCCTACTCAGCCTATTCTTCTACCTACGCCTATGTTACGCAATAACCCTAACAATTTCACCAAACACCAATAATGCAACATCACCATGACGCTTAAAATCCACCCAAACAACCCTCCCAACAGCAATCACAATCGCCGCCTC  2400
SRR11050166.4153148.1  111    ...............................................................................................................                                         1
SRR11050166.3990985.1  111    ...............................................................................................................                                         1
SRR11050166.227330.1   111    ...............................................................................................................                                         1
SRR11050166.2206032.2  1                                                                                          ..................................................................  66
SRR11050166.1928744.2  1                                                                                          ..................................................................  66
SRR11050166.555113.1   111    ..................................................................C............................................                                         1
SRR11050166.49350.2    1                                                                                          ..................................................................  66
SRR11050166.3726790.2  1                                                                                          ..................................................................  66
SRR11050166.3726621.2  1                                                                                          ..................................................................  66
SRR11050166.3726456.2  1                                                                                          ..................................................................  66
SRR11050166.2619020.2  1                                                         ....T..............................................................................................  99
SRR11050166.2619020.1  150                                                                                         ...................................................G.............  86
SRR11050166.1996305.2  1                                                                                                                                                     .......  7
SRR11050166.850846.2   1                                                                                                                                                     .......  7
SRR11050166.2251247.2  39     ......T...................................................................................................                                              144
SRR11050166.2251247.1  106    ......T...................................................................................................                                              1
SRR11050166.2067628.2  39     ......T...................................................................................................                                              144
SRR11050166.2067628.1  106    ......T...................................................................................................                                              1
SRR11050166.2059118.1  9      .........                                                                                                                                               1
SRR11050166.300660.1   9      .........                                                                                                                                               1
SRR11050166.958964.2   2                                                                          ..................................................................C...............  83
SRR11050166.958964.1   134                                                                        ..................................................................C...............  53
SRR11050166.1533526.2  9      .........                                                                                                                                               1
............................................................................|ND2 TERMINUS
QUERY                  2401   CCTAACTCTTCTTCCTATCACCCCAGCAATTCTAGCCGTAACAACCTAGAGACTTAGGATAATTAGACCAAAAGCCTTCAAAGCTTTAAGCAGGAGTTAAAATCTCCTAGTCCCTGATAAGACCTGCAGGACTTTATCCCACATCTTCTA  2550
INFERRED SEQUENCE      2401   CCTAACTCTTCTTCCAGCCACCCCAGCAATTYTAGCCATAACAACCTAGAGACTTAGGATAATTAGACCAAAAGCCTTCAAAGCTTTAAGCAGGAGTTAAAATTTCTTAGTCCCTGATAAGACCTGCAGGACTTTATCCCACATCTTCTA  2550
SRR11050166.3346155.1  150                                                                                                                ..........................................  109
SRR11050166.3346155.2  3                                                                                                                 ...........................................  45
SRR11050166.3726790.1  150                                                         ..................................................T..T...........................................  54
SRR11050166.3726621.1  150                                                         ..................................................T..T...........................................  54
SRR11050166.3726456.1  150                                                         ..................................................T..T...........................................  54
SRR11050166.49350.1    150                                                         ..................................................T..T...........................................  54
SRR11050166.2206032.1  150                                                         .......................................T..........T..T...........................................  54
SRR11050166.2206032.2  67     ...............AGC...................A..............................................                                                                    150
SRR11050166.1928744.2  67     ...............AGC...................A..............................................                                                                    150
SRR11050166.49350.2    67     ...............AGC...................A..............................................                                                                    150
SRR11050166.3726790.2  67     ...............AGC...................A.......................T......................                                                                    150
SRR11050166.3726621.2  67     ...............AGC...................A.......................T......................                                                                    150
SRR11050166.3726456.2  67     ...............AGC...................A.......................G......................                                                                    150
SRR11050166.2619020.2  100    ...............AGC...................A.............                                                                                                     150
SRR11050166.2619020.1  85     ...............AGC...................A...............................................                                                                   1
SRR11050166.1996305.2  8      ...............AGC.............T.....A.........................................................................................................         150
SRR11050166.1996305.1  150             ......AGC.............T.....A................................................................................................................  10
SRR11050166.850846.2   8      ...............AGC.............T.....A.........................................................................................................         150
SRR11050166.850846.1   150             ......AGC.............T.....A................................................................................................................  10
SRR11050166.1928744.1  150                                                         ....................T.....................A.......T..T..T......................A.................  54
SRR11050166.958964.2   84     ...............AGC...................A..............                                                                                                    135
SRR11050166.958964.1   52     ...............AGC...................A..............                                                                                                    1

QUERY                  2551   AATGCAACTCAGACACTTTAACTAAGCTAAGGCCTTACTAGATGAGAAGGCCTTGATCCTACAATCTCTTAGTTAACAGCTAAGCGCTCAAACCAACGAGCTTTCATCTACCCTTCCTCCCGCCGCCGCGGGAACGAGGCGGGAGGAAGC  2700
INFERRED SEQUENCE      2551   AATGCAACTCAGACACTTTAACTAAGCTAAGGCCTTACTAGATGAGAAGGCCTTGATCCTACAATCTYTTAGTTAACAGCTAAGCGCTCAAACCAACGAGCTTTCATCTACCCTTCCTCCCGCCGCCGCGGGAACGAGGCGGGAGGAAGC  2700
SRR11050166.3346155.1  108    ............................................................................................................                                            1
SRR11050166.3346155.2  46     .........................................................................................................                                               150
SRR11050166.3726790.1  53     .....................................................                                                                                                   1
SRR11050166.3726621.1  53     .....................................................                                                                                                   1
SRR11050166.3726456.1  53     .....................................................                                                                                                   1
SRR11050166.49350.1    53     .....................................................                                                                                                   1
SRR11050166.2206032.1  53     .....................................................                                                                                                   1
SRR11050166.2698590.1  150                                                                                  ........................................................................  79
SRR11050166.859098.1   150                                                                                  ........................................................................  79
SRR11050166.4042136.2  149                                                                                                                                                      ....  146
SRR11050166.4042136.1  1                                                                                                                                                        ....  4
SRR11050166.1996305.1  9      .........                                                                                                                                               1
SRR11050166.951456.2   149                                                                                                                                                      ....  146
SRR11050166.951456.1   1                                                                                                                                                        ....  4
SRR11050166.850846.1   9      .........                                                                                                                                               1
SRR11050166.294221.2   149                                                                                                                                                      ....  146
SRR11050166.294221.1   1                                                                                                                                                        ....  4
SRR11050166.2698590.2  1                                                                     ....T..................................................................................  87
SRR11050166.859098.2   1                                                                     ....T..................................................................................  87
SRR11050166.1928744.1  53     ...........A.........................................                                                                                                   1
....................................................................................................................................................................|COI START
QUERY                  2701   CCCAGCAGGTGTGAGCCTGCGCCTTAAGATTTGCAATCAAACGTGTCATACACCATAGGGCTTGATAGGAAGAGGAATTAAACCTCTATGTATGGAGCTACAATCCACCGCTTAAACCTTCAGCCATCCTACCCGTGGCAATCACTCGCT  2850
INFERRED SEQUENCE      1      CCCAGCAGGCGGTGAGCCTGCGCCTTAAGATTTGCAATCAAACGTGTCATACACCACAGGGCTTGATAGGAAGAGGAATTAAACCTCTATGTATGGAGCTACAATCCACCGCTTAAACCTTCAGCCATCCTACCCGTGGCAATTACTCGCT  2851
SRR11050166.4042136.2  145    .........C.............................................C......................................................................................          3
                                         \                                                                                                                                          
                                         |                                                                                                                                          
                                         G
SRR11050166.4042136.1  5      .........C.............................................C......................................................................................          147
                                         \                                                                                                                                          
                                         |                                                                                                                                          
                                         G
SRR11050166.951456.2   145    .........C.............................................C......................................................................................          3
                                         \                                                                                                                                          
                                         |                                                                                                                                          
                                         G
SRR11050166.951456.1   5      .........C.............................................C......................................................................................          147
                                         \                                                                                                                                          
                                         |                                                                                                                                          
                                         G
SRR11050166.294221.2   145    .........C.............................................C......................................................................................          3
                                         \                                                                                                                                          
                                         |                                                                                                                                          
                                         G
SRR11050166.294221.1   5      .........C.............................................C......................................................................................          147
                                         \                                                                                                                                          
                                         |                                                                                                                                          
                                         G
SRR11050166.2662268.2  1                                  .....T.....................C...C..................................................................................T.......  122
SRR11050166.2408333.2  1                                  .....T.....................C...C..................................................................................T.......  122
SRR11050166.665375.2   1                                  .....T.....................C...C..................................................................................T.......  122
SRR11050166.2662268.1  150                                                                 .................................................................................T.......  62
SRR11050166.2408333.1  150                                                                 .................................................................................T.......  62
SRR11050166.665375.1   150                                                                 .................................................................................T.......  62
SRR11050166.2698590.1  78     .........C...........................A.................C.....................                                                                           1
                                         \                                                                                                                                          
                                         |                                                                                                                                          
                                         G
SRR11050166.859098.1   78     .........C...........................A.................C.....................                                                                           1
                                         \                                                                                                                                          
                                         |                                                                                                                                          
                                         G
SRR11050166.2698590.2  88     .........C...........................A.................C......                                                                                          150
                                         \                                                                                                                                          
                                         |                                                                                                                                          
                                         G
SRR11050166.859098.2   88     .........C...........................A.................C......                                                                                          150
                                         \                                                                                                                                          
                                         |                                                                                                                                          
                                         G

QUERY                  2851   GATTTTTCTCAACCAATCACAAAGACATCGGCACCCTATACCTGGTATTCGGAGCCTGAGCCGGAATGGTGGGCACTGCACTGAGCCTACTTATCCGAGCGGAACTAAACCAACCTGGAGCCCTACTTGGGGATGACCAGATTTATAATG  3000
INFERRED SEQUENCE      2852   GATTTTTCTCAACCAATCACAAAGATATCGGCACCCTATACCTGGTATTCGGAGCCTGAGCCGGAATAGTGGGCACTGCACTGAGCCTACTTATCCGAGCGGAACTAAACCAACCTGGAGCCCTACTTGGGGACGACCAGATTTATAATG  3001
SRR11050166.305299.1   150                                                                                                                                            ..............  137
SRR11050166.2662268.1  61     .........................T...................................                                                                                           1
SRR11050166.2408333.1  61     .........................T...................................                                                                                           1
SRR11050166.665375.1   61     .........................T...................................                                                                                           1
SRR11050166.305299.2   1                                                                .........A.................................................................C................  92
SRR11050166.2662268.2  123    .........................T..                                                                                                                            150
SRR11050166.2408333.2  123    .........................T..                                                                                                                            150
SRR11050166.665375.2   123    .........................T..                                                                                                                            150

QUERY                  3001   TTATCGTTACGGCACACGCCTTCGTAATAATTTTCTTCATGGTAATGCCCATTATGATCGGCGGTTTCGGCAACTGATTAATCCCTCTTATGCTAGGCGCCCCTGACATAGCATTCCCCCGAATAAATAACATAAGCTTCTGGTTACTAC  3150
INFERRED SEQUENCE      3002   TTATCGTTACGGCACACGCCTTCGTAATAATTTTCTTCATGGTAATGCCCATTATGATCGGCGGTTTCGGCAACTGATTAATCCCTCTTATACTAGGCGCCCCTGACATAGCATTCCCCCGAATAAATAACATAAGCTTCTGGYTACTAY  3151
SRR11050166.305299.1   136    ...........................................................................................A............................................                1
SRR11050166.305299.2   93     ..........................................................                                                                                              150
SRR11050166.2942346.2  1                                                                                                                                                  ...C.....T  10
SRR11050166.733539.2   1                                                                                                                                                  ...C.....T  10
SRR11050166.3389034.2  1                                                                                                                                        ....................  20
SRR11050166.3389034.1  115                                                                                                                                      ....................  96
SRR11050166.2566087.2  1                                                                                                                                        ....................  20
SRR11050166.2566087.1  115                                                                                                                                      ....................  96
SRR11050166.790693.2   1                                                                                                                                        ....................  20
SRR11050166.790693.1   115                                                                                                                                      ....................  96

QUERY                  3151   CCCCATCATTCCTTCTTCTGCTGGCTTCTTCTGGCGTAGAAGCGGGAGTTGGTACAGGGTGAACCGTCTACCCACCACTAGCCGGCAACCTCGCCCATGCCGGAGCCTCCGTAGACCTGGCCATTTTCTCCCTACACTTAGCCGGAGTCT  3300
INFERRED SEQUENCE      3152   CACCCTCCTTCCTTCTCCTGCTGGCCTCTTCTGGTGTAGAAGCTGGAGTTGGTACGGGGTGAACCGTCTACCCACCACTAGCCGGCAAYCTCGCCCATGCCGGAGCCTCCGTAGACCTGGCCATTTTCTCCCTGCAYTTAGCCGGAGTCT  3301
SRR11050166.2758593.2  150                                                                                .........................................................G................  77
SRR11050166.2758593.1  1                                                                            ...............................................................G.............C..  80
SRR11050166.2512900.2  1                                                                                                   ........................................G..............T.  57
SRR11050166.2303666.2  1                                                                                                                       ....................G..T.............  37
SRR11050166.2303666.1  142                                                                                                                     ....................G..T.............  106
SRR11050166.2303221.2  1                                                                                                                       ....................G..T.............  37
SRR11050166.2303221.1  142                                                                                                                     ....................G..T.............  106
SRR11050166.2512900.1  150                                                                                                                                          ..............T.  135
SRR11050166.2307733.2  1                                                                .......................................................................T...G.......TT.A.....  92
SRR11050166.2942346.2  11     .A..C..C........C........C........T........T...........G................................T............................................G......            150
SRR11050166.2307733.1  150                                                                                                                         ............T...G.......TT.....G.  118
SRR11050166.733539.2   11     .A..C..C........C........C........T........T...........G................................T............................................G......            150
SRR11050166.4175063.2  1                                                                                                                         ..................G................  35
SRR11050166.4175063.1  123                                                                                                                       ..................G................  89
SRR11050166.4174786.2  1                                                                                                                         ..................G................  35
SRR11050166.4174786.1  123                                                                                                                       ..................G................  89
SRR11050166.1481825.2  123                                                                                                                       ..................G................  89
SRR11050166.1481825.1  1                                                                                                                         ..................G................  35
SRR11050166.1434100.2  123                                                                                                                       ..................G................  89
SRR11050166.1434100.1  1                                                                                                                         ..................G................  35
SRR11050166.1434091.2  123                                                                                                                       ..................G................  89
SRR11050166.1434091.1  1                                                                                                                         ..................G................  35
SRR11050166.1386142.2  1                                                                                                                         ..................G................  35
SRR11050166.845882.2   123                                                                                                                       ..................G................  89
SRR11050166.845882.1   1                                                                                                                         ..................G................  35
SRR11050166.845656.2   123                                                                                                                       ..................G................  89
SRR11050166.845656.1   1                                                                                                                         ..................G................  35
SRR11050166.845010.2   123                                                                                                                       ..................G................  89
SRR11050166.845010.1   1                                                                                                                         ..................G................  35
SRR11050166.47718.2    1                                                                                                                         ..................G................  35
SRR11050166.47718.1    123                                                                                                                       ..................G................  89
SRR11050166.1386142.1  123                                                                                                                       ...........C......G................  89
SRR11050166.3389034.2  21     .A..C..C........C........CG......CT........T...........G.......................................                                                         115
SRR11050166.3389034.1  95     .A..C..C........C........CG......CT........T...........G.......................................                                                         1
SRR11050166.2566087.2  21     .A..C..C........C........CG......CT........T...........G.......................................                                                         115
SRR11050166.2566087.1  95     .A..C..C........C........CG......CT........T...........G.......................................                                                         1
SRR11050166.790693.2   21     .A..C..C........C........CG......CT........T...........G.......................................                                                         115
SRR11050166.790693.1   95     .A..C..C........C........CG......CT........T...........G.......................................                                                         1
SRR11050166.3715437.1  150                                                          ....T.....A........T..CT....A..G...TA.T....CC.T.................AA....C......T.....C....A..T....  55
SRR11050166.2627290.2  149                                                         .....T.....A........T..CT....A..G...TA.T....CC.T.................AA....C......T.....C....A..T....  53
SRR11050166.1560684.2  149                                                         .....T.....A........T..CT....A..G...TA.T....CC.T.................AA....C......T.....C....A..T....  53
SRR11050166.269959.2   149                                                         .....T.....A........T..CT....A..G...TA.T....CC.T.................AA....C......T.....C....A..T....  53

QUERY                  3301   CCTCAATCCTCGGCTCAATTAACTTTATCACCACAATTGTTAATATAAAACCCCCAGCAATTTCCCAATACCAAACCCCATTATTCATTTGAGCCTTATTAGTAACCACCGTGCTTCTACTACTGTCATTGCCAGTTCTAGCTGCAGGAA  3450
INFERRED SEQUENCE      3302   CCTCCATCCTCGGCTCAATTAACTTTATCACCACAATTGTCAATATAAAACCCCCAGCAATTTCCCAATACCAAACCCCATTATTCATTTGAGCCTTATTAGTAACCACCGTACTTCTACTACTGTCACTGCCAGTTCTAGCTGCAGGAA  3451
SRR11050166.3457196.2  3           ...................................C.......................................................................A...............C.....................  147
SRR11050166.3456918.2  3           ...................................C.......................................................................A...............C.....................  147
SRR11050166.2127919.1  3           ...................................C.......................................................................A...............C.....................  147
SRR11050166.1355643.1  3           ...................................C.......................................................................A...............C.....................  147
SRR11050166.2758593.2  76     ....C...................................C........C..........................                                                                            1
SRR11050166.2758593.1  81     ....C...................................C.............................                                                                                  150
SRR11050166.2176470.1  1                                                                                                                                                        ....  4
SRR11050166.2176208.1  1                                                                                                                                                        ....  4
SRR11050166.3457196.1  150                                                                                                             .......A...............C.....................  106
SRR11050166.3456918.1  150                                                                                                             .......A...............C.....................  106
SRR11050166.2199308.2  1                                                                                                                                                        ....  4
SRR11050166.2176470.2  150                                                                                                                                                       ...  148
SRR11050166.2176208.2  150                                                                                                                                                       ...  148
SRR11050166.2127919.2  150                                                                                                             .......A...............C.....................  106
SRR11050166.1355643.2  150                                                                                                             .......A...............C.....................  106
SRR11050166.2512900.2  58     ....C..TT.T.............................C....................................................                                                           150
SRR11050166.2199308.1  150                                                                                                                                                       ...  148
SRR11050166.2303666.2  38     ....C...................................C................................................................                                               142
SRR11050166.2303666.1  105    ....C...................................C................................................................                                               1
SRR11050166.2303221.2  38     ....C...................................C................................................................                                               142
SRR11050166.2303221.1  105    ....C...................................C................................................................                                               1
SRR11050166.2512900.1  134    ....C..TT.T.............................C.......................................................................A...............C.....                  1
SRR11050166.2307733.2  93     ...TT...........................G.......G.........T.......                                                                                              150
SRR11050166.2307733.1  117    ...TT...............T............................TT..............A..............................................A....                                   1
SRR11050166.4175063.2  36     ....C...................................C...............................................                                                                123
SRR11050166.4175063.1  88     ....C...................................C...............................................                                                                1
SRR11050166.4174786.2  36     ....C...................................C...............................................                                                                123
SRR11050166.4174786.1  88     ....C...................................C...............................................                                                                1
SRR11050166.1481825.2  88     ....C...................................C...............................................                                                                1
SRR11050166.1481825.1  36     ....C...................................C...............................................                                                                123
SRR11050166.1434100.2  88     ....C...................................C...............................................                                                                1
SRR11050166.1434100.1  36     ....C...................................C...............................................                                                                123
SRR11050166.1434091.2  88     ....C...................................C...............................................                                                                1
SRR11050166.1434091.1  36     ....C...................................C...............................................                                                                123
SRR11050166.1386142.2  36     ....C...................................C...............................................                                                                123
SRR11050166.845882.2   88     ....C...................................C...............................................                                                                1
SRR11050166.845882.1   36     ....C...................................C...............................................                                                                123
SRR11050166.845656.2   88     ....C...................................C...............................................                                                                1
SRR11050166.845656.1   36     ....C...................................C...............................................                                                                123
SRR11050166.845010.2   88     ....C...................................C...............................................                                                                1
SRR11050166.845010.1   36     ....C...................................C...............................................                                                                123
SRR11050166.47718.2    36     ....C...................................C...............................................                                                                123
SRR11050166.47718.1    88     ....C...................................C...............................................                                                                1
SRR11050166.1386142.1  88     ....C...................................C...............................................                                                                1
SRR11050166.2832036.1  150                                                                                                                                                         .  150
SRR11050166.514267.2   141                                                                                                                                                         .  141
SRR11050166.3071050.2  139                                                                                                                                                         .  139
SRR11050166.3715437.1  54     ....T...T.A..GG.C..C..T..C.....A......A.C.............                                                                                                  1
SRR11050166.2627290.2  52     ....T...T.A..GG.C..C..T..C.....A......A.C...........                                                                                                    1
SRR11050166.1560684.2  52     ....T...T.A..GG.C..C..T..C.....A......A.C...........                                                                                                    1
SRR11050166.269959.2   52     ....T...T.A..GG.C..C..T..C.....A......A.C...........                                                                                                    1

QUERY                  3451   TTACGATGCTATTAACAGACCGGAACCTAAACACAACATTCTTTGACCCGGCAGGCGGAGGAGACCCAATCCTCTATCAACACTTATTCTGATTCTTCGGACACCCTGAAGTATATATCCTAATTCTGCCAGGCTTCGGAATAATCTCAC  3600
INFERRED SEQUENCE      3452   TTACAATGCTATTGACAGACCGAAACCTAAACACAACATTCTTTGACCCGGCAGGCGGAGGAGACCCAATCCTCTACCAACACTTATTCTGATTCTTCGGACACCCTGAAGTATATATCCTAATTCTACCAGGCTTCGGAATAATCTCAC  3601
SRR11050166.4256050.1  1                                       ...........................................C..................................................A......................  117
SRR11050166.4256027.1  1                                       ...........................................C..................................................A......................  117
SRR11050166.4255994.1  1                                       ...........................................C..................................................A......................  117
SRR11050166.3457196.2  148    ...                                                                                                                                                     150
SRR11050166.3456918.2  148    ...                                                                                                                                                     150
SRR11050166.2127919.1  148    ...                                                                                                                                                     150
SRR11050166.1355643.1  148    ...                                                                                                                                                     150
SRR11050166.4256186.1  1                                       ...........................................C..................................................A...................T..  117
SRR11050166.2955669.2  1                                     .............................................C.....T..C.........................................A......................  119
SRR11050166.2176470.1  5      ....A........G........A.....................................................C..................................................A..................      150
SRR11050166.2176208.1  5      ....A........G........A.....................................................C..................................................A..................      150
SRR11050166.1296884.2  1                                     .............................................C.....T..C.........................................A......................  119
SRR11050166.3457196.1  105    ....A........G........A.....................................................C............................                                               1
SRR11050166.3456918.1  105    ....A........G........A.....................................................C............................                                               1
SRR11050166.2199308.2  5      ....A........G........AT....................................................C..................................................A..................      150
SRR11050166.2176470.2  147    ....A........G........A.....................................................C..................................................A............C......     1
SRR11050166.2176208.2  147    ....A........G........A.....................................................C..................................................A............T......     1
SRR11050166.2127919.2  105    ....A........G........A.....................................................C............................                                               1
SRR11050166.1355643.2  105    ....A........G........A.....................................................C............................                                               1
SRR11050166.3647704.1  1                                                                                       ..............................................A......................  69
SRR11050166.3647397.1  1                                                                                       ..............................................A......................  69
SRR11050166.2955669.1  150                                                                                              .....................................A......................  91
SRR11050166.2199308.1  147    ....A........G........A.............T..........................T............C..................................................A...................     1
SRR11050166.1296884.1  150                                                                                              .....................................A......................  91
SRR11050166.4256050.2  150                                                                                                                                     .....................  130
SRR11050166.4256027.2  150                                                                                                                                     .....................  130
SRR11050166.4255994.2  150                                                                                                                                     .....................  130
SRR11050166.4256186.2  150                                                                                                                                     ..................T..  130
SRR11050166.2832036.1  149    .A......T.............A..TA....A.......C.........A..C..A........T.....A..A.T.....................T..C.....A........C........A..C.....G..T.....G..A..    2
SRR11050166.462303.2   150                     .....A..TA....A.................A..C..A........T.....A..A.T.....................T..C.....A........C........A..C.....G..T.....G..A..C.  18
SRR11050166.514267.2   140    ....A.....CC.T........T..AA....A..T.....T........T.....A........T......T.A.T.......C.T........T..T..T.....C...........A......T.A.....A..T..             2
SRR11050166.3071050.2  138    ....A.....CC.T........T..AA....A..T.....T........T.....A........T......T.A.T.......C.T........T..T..T.....C...........A......T.A.....A..                3

QUERY                  3601   ACATCGTCGCCTACTATGCAGGCAAAAAAGAACCTTTCGGATATATAGGAATAGTATGAGCTATAATAGCAATCGGTCTTCTAGGGTTTATCGTATGAGCCCACCACATATTTACAGTAGGAATAGATGTTGATACTCGAGCCTACTTCA  3750
INFERRED SEQUENCE      3602   ACATCGTCGCCTACTACGCAGGCAAAAAAGAGCCTTTCGGATATATAGGAATAGTATGAGCCATGATAGCAATCGGCCTTTTAGGGTTTATCGTATGGGCCCACCACATATTTACAGTAGGGATGGATGTTGACACTYGAGCCTACTTCA  3751
SRR11050166.4256050.1  118    ................C..............                                                                                                                         148
SRR11050166.4256027.1  118    ................C..............                                                                                                                         148
SRR11050166.4255994.1  118    ................C..............                                                                                                                         148
SRR11050166.4256186.1  118    ................C..............                                                                                                                         148
SRR11050166.2955669.2  120    ................C..............                                                                                                                         150
SRR11050166.1296884.2  120    ................C..............                                                                                                                         150
SRR11050166.3647704.1  70     ................C..............G.............................C..G...........C...                                                                        149
SRR11050166.3647397.1  70     ................C..............G.............................C..G...........C...                                                                        149
SRR11050166.2955669.1  90     ................C..............G.............................C..G...........C...T.........                                                              1
SRR11050166.1296884.1  90     ................C..............G.............................C..G...........C...T.........                                                              1
SRR11050166.2531452.1  2                                                                                                                                   ........C................  26
SRR11050166.4256050.2  129    ................C..............G.............................C..G...........C...T................G.......................G..G....                       1
SRR11050166.4256027.2  129    ................C..............G.............................C..G...........C...T................G.......................G..G....                       1
SRR11050166.4255994.2  129    ................C..............G.............................C..G...........C...T................G.......................G..G....                       1
SRR11050166.2251799.2  1                                                                                                                                ..G........C...T............  28
SRR11050166.352127.2   1                                                                                                                                ..G........C...T............  28
SRR11050166.4256186.2  129    ................C..............G.............................C..G...........C...T................G.......................G..G....                       1
SRR11050166.3647704.2  150    ................C..............G.............................C..G...........C...T..A.............G......G................G..G........C................  1
SRR11050166.3647397.2  150    ................C..............G.............................C..G...........C...T..A.............G......T................G..G........C................  1
SRR11050166.462303.2   17     ....                                                                                                                                                    14
SRR11050166.2568204.1  2                                         ..T.....C.....T..G..C........G...T....T..CT.C..............G.....A.....T....................C..A..C..A.....A..T....  116
SRR11050166.3193085.2  2                                                                                                     .....A.....T....................C..A..C..A.....A..T....  56
SRR11050166.3193085.1  143                                                                                                   .....A.....T....................C..A..C..A.....A..T....  89
SRR11050166.3137980.2  2                                                                                                     .....A.....T....................C..A..C..A.....A..T....  56
SRR11050166.3137980.1  143                                                                                                   .....A.....T....................C..A..C..A.....A..T....  89
SRR11050166.1625171.2  2                                                                                                     .....A.....T....................C..A..C..A.....A..T....  56
SRR11050166.2675881.2  2                                         ..T.....C.....T..G..C........G...T....T..CT.C..............G.....A.....T....................C..A..C..A...C.A..T....  116
SRR11050166.1625171.1  143                                                                                                   .....A.....T............C.......C..A..C..A.....A..T....  89

QUERY                  3751   CATCAGCAACAATAATTATCGCAATCCCAACCGGCGTAAAAGTATTTAGCTGACTCGCCACCCTATACGGAGGCTCAATCAAATGAGAGGCCCCATTCTTATGGGCCTTAGGCTTTATTTTCTTATTCACAGTAGGCGGACTAACTGGTA  3900
INFERRED SEQUENCE      3752   CATCCGCAACAATAATTATCGCAATTYCAACCGGCGTAAAAGTATTTAGCTGACTCGCCACCCTATATGGARGCTCAATCAAATGAGAAGCCCCATTCTTATGGGCCTTAGGCTTCATTTTCTTATTCACAGTAGGCGGACTAACTGGCA  3901
SRR11050166.4059851.2  1                                                                                                                   .......................................C.  41
SRR11050166.2531452.2  150                    .........T.........................................T...A................A..........................C................................C.  17
SRR11050166.2418289.2  1                                                                                                                   .......................................C.  41
SRR11050166.2251799.1  150                                                       ................T....................A..........................C................................C.  52
SRR11050166.1419839.2  1                                                                                                                   .......................................C.  41
SRR11050166.607434.2   1                                                                                                                   .......................................C.  41
SRR11050166.352127.1   150                                                       ................T....................A..........................C................................C.  52
SRR11050166.4059851.1  149                                                                                                                                                         .  149
SRR11050166.2531452.1  27     ....C....................T.........................................T...A................A..........................C........                            150
SRR11050166.1419839.1  149                                                                                                                                                         .  149
SRR11050166.607434.1   149                                                                                                                                                         .  149
SRR11050166.2418289.1  149                                                                                                                                                         .  149
SRR11050166.2356629.2  1                                                                                                                                                  ........C.  10
SRR11050166.2251799.2  29     ....C....................TT........................................T....................A..........................C......                              150
SRR11050166.352127.2   29     ....C....................TT........................................T....................A..........................C......                              150
SRR11050166.3680829.2  3                                                                 ..T.....T.C..................A.T........................C...................T............C.  93
SRR11050166.1659044.2  3                                                                 ..T.....T.C..................A.T........................C...................T............C.  93
SRR11050166.2568204.1  117    .C..C..C..C.....C.....T.....C.....                                                                                                                      150
SRR11050166.3193085.2  57     .C..C..T..G.....C.....T.....C........C.......................A..CC.....A..AAT..G......                                                                  142
SRR11050166.3193085.1  88     .C..C..T..C.....C.....T.....C........C.......................A..CC.....A..AAT..G......                                                                  3
SRR11050166.3137980.2  57     .C..C..T..C.....C.....T.....C........C.......................A..CC.....A..AAT..G......                                                                  142
SRR11050166.3137980.1  88     .C..C..T..C.....C.....T.....C........C.......................A..CC.....A..AAT..G......                                                                  3
SRR11050166.1625171.2  57     .C..C..T..C.....C.....T.....C........C.......................A..CC.....A..AAT..G......                                                                  142
SRR11050166.2675881.2  117    .C..C..T..C.....C.....T.....C.....                                                                                                                      150
SRR11050166.1625171.1  88     .C..C..T..C.....C.....T.....C........C.......................A..CC.....A..AAT..G......                                                                  3

QUERY                  3901   TTATTCTAGCCAACTCCTCCCTAGACATTGTCCTGCACGACACATACTATGTAGTTGCCCACTTCCATTACGTCCTATCTATAGGAGCCGTATTTGCAATTATAGGAGGATTTGTACACTGATTCCCACTATTCTCTGGGTACACGCTAC  4050
INFERRED SEQUENCE      3902   TTATTCTAGCCAACTCCTCCCTAGACATTGTACTGCACGACACATAYTATGTAGTTGCACACTTCCACTACGTCCTATCCATAGGAGCCGTATTTGCAATTATAGGAGGATTTGTACACTGATTCCCACTATTCTCCGGGTATACGCTAC  4051
SRR11050166.4059851.2  42     ...............................A..............T...........A........C...........C.............................                                           150
SRR11050166.2531452.2  16     ................                                                                                                                                        1
SRR11050166.2418289.2  42     ...............................A..............T...........A........C...........C.............................                                           150
SRR11050166.2251799.1  51     ....................A..........A...................                                                                                                     1
SRR11050166.1419839.2  42     ...............................A..............T...........A........C...........C.............................                                           150
SRR11050166.607434.2   42     ...............................A..............T...........A........C...........C.............................                                           150
SRR11050166.352127.1   51     ....................A..........A...................                                                                                                     1
SRR11050166.4059851.1  148    ...............................A..............T...........A........C...........C........................................................C.....T.....    1
SRR11050166.1419839.1  148    ...............................A..............T...........A........C...........C........................................................C.....T.....    1
SRR11050166.1337677.1  149                                                               ........C.....T.....C............................................T...........C.....T.......  59
SRR11050166.1156940.1  149                                                               ........C.....T.....C............................................T...........C.....T.......  59
SRR11050166.607434.1   148    ...............................A..............T...........A........C...........C........................................................C.....T.....    1
SRR11050166.3680829.1  150                                                                .......C...........C.................................C............T.........C.....T......T  61
SRR11050166.1659044.1  150                                                                .......C...........C.................................C............T.........C.....T......T  61
SRR11050166.2418289.1  148    ...............................A..............T...........A........C...........C...............................................C........C.....T.....    1
SRR11050166.2356629.2  11     .............T.................A..........................A........C...........C............................................T.....G.....C...            150
SRR11050166.1337677.2  2                      ...............A..........................A........C.....T.....C............................................T...........C.....T.......  135
SRR11050166.1156940.2  2                      ...............A..........................A........C.....T.....C............................................T...........C.....T.......  135
SRR11050166.4212453.1  1                                                                                                                                                      ......  6
SRR11050166.1347991.2  141                                                                                                                                                    ......  136
SRR11050166.3680829.2  94     ...............................A..........T..............                                                                                               150
SRR11050166.1659044.2  94     ...............................A..........T..............                                                                                               150
SRR11050166.2356629.1  145                               ....A..........................A........C...........C............................................T.....G.....C.....T.......  23
SRR11050166.1348166.1  1                                                                                                                                                      ......  6
SRR11050166.1347991.1  1                                                                                                                                                      ......  6
SRR11050166.4212453.2  141                                                                                                                                                    ......  136
SRR11050166.1348166.2  141                                                                                                                                                    ......  136

QUERY                  4051   ACAGCACATGAACTAAAATCCACTTTGCCGTAATATTCATCGGAGTAAACCTCACATTCTTCCCACAACACTTCCTCGGGTTAGCAGGAATACCACGGCGGTACTCCGACTACCCAGACGCATATACTATATGAAACACCGTCTCATCAA  4200
INFERRED SEQUENCE      4052   ACAGCACATGGACTAAAATCCACTTTGCCGTAATATTCATCGGAGTAAACCTCACATTCTTCCCACAACACTTCCTTGGGTTAGCAGGGATACCACGGCGATACTCCGACTACCCCGACGCCTATACTATATGAAACACCGTCTCATCAA  4201
SRR11050166.923907.2   1                                                            ......................T...........G...........A..............C.....C............................  96
SRR11050166.1337677.1  58     ..........G...............................................                                                                                              1
SRR11050166.1156940.1  58     ..........G...............................................                                                                                              1
SRR11050166.3680829.1  60     ..........G.................................................                                                                                            1
SRR11050166.1659044.1  60     ..........G.................................................                                                                                            1
SRR11050166.1337677.2  136    ..........G....                                                                                                                                         150
SRR11050166.1156940.2  136    ..........G....                                                                                                                                         150
SRR11050166.4212453.1  7      ..........G.................................................................T...........G...........A..............C...A.C..............                142
SRR11050166.1347991.2  135    ..........G.................................................................T...........G...........A..............C...A.C.............                 1
SRR11050166.2356629.1  22     ..........G...........                                                                                                                                  1
SRR11050166.1348166.1  7      ..........G.................................................................T...........G...........A....G.........C...A.C..............                142
SRR11050166.1347991.1  7      ..........G........................................................G........T...........G...........A..............C...A.C..............                142
SRR11050166.4212453.2  135    ..........G.................................................................T...........G...........A..............C.G.A.C.............                 1
SRR11050166.1348166.2  135    ..........G.................................................G...............T...........G...........A....G.........C...A.C.............                 1

QUERY                  4201   TTGGATCCCTAATTTCCCTAATAGCCGTCATCATGTTCCTATTTATTCTCTGAGAAGCCTTTGCCGCCAAGCGAGAAGTACTATCAGTAGACCTAACTACAACCAACGCCGAATGACTATACGGCTGCCCTCCACCCTACCACACATTCG  4350
INFERRED SEQUENCE      4202   TTGGATCCCTAATTTCCCTAATAGCCGTCATCATGTTCCTATTTATTCTCTGAGNNNNNNNNNNNNNNNNNNNNNNNNNNNNNNNNNNNNNNNNNNNNNNNNNNNNNNNNNNNNNNNNNNNNNNNNNNNNNNNNNNNNNNNNNNNATTCG  4351
SRR11050166.923907.1   150                                                                                                                                                     .....  146
SRR11050166.923907.2   97     ......................................................                                                                                                  150

QUERY                  4351   AAGAACCAGCCTTCGTACAAGTACAAGTGGGACATCGAGAAAGGAAGGAATCGAACCCCCGTATGCTGGTTTCAAGCCAGCCGCAAAACCATTCTGCCACTTTCTTGCATAACTTATGAGACACTAGTAAAATAGCCATTACACCACCTT  4500
INFERRED SEQUENCE      4352   AAGAACCAGCCTTCGTACAAGTACAAGTGGGACATCGAGAAAGGAAGGAATCGAATCCCTGTATGCTGGTTTCAAGCCAGCCGCAAAACCATTCTGCCACTTTCTTGCATAACTTATTAGACACTAGTAAAATAGCCATTACACCAYCTT  4501
SRR11050166.2666774.2  1                                                                                                                                             ...............  15
SRR11050166.3490497.2  1                                                                                                                                        ....................  20
SRR11050166.923907.1   145    .......................................................T...T.........................................................A...........................       1
SRR11050166.474947.2   1                                                                                                                                                     ...T...  7
SRR11050166.474947.1   93                                                                                                                                                    ...T...  87

QUERY                  4501   GTCAAGGTGGAGTTGTAGGTTAAACTCCTGCGTGTCTCAACTAATGGCCCATCCCTCACAATTAGGACTCCAAGACGCAGCATCCCCTGTTATGGAAGAACTCATTCACTTCCACGACCACACACTTATAGTAATTTACCTAATCAGCAG  4650
INFERRED SEQUENCE      4502   GTCAAGGTGGAATTGTAGGTTAAACTCCTGCGTGTCTTAACTAATGGCCCATCCCTCAYAATTAGGACTCCAAGACGCAGCATCCCCTGTTATGGAAGAACTCATTCACTTCCACGACCACACACTTATAGTAATTTACCTAATCAGCAG  4651
SRR11050166.3490497.1  150                                                     .........T...........................................................................................  50
SRR11050166.2666774.1  150                                                                                                                 .........................................  110
SRR11050166.2666774.2  16     ...........A.........................T.................................................................................................                 150
SRR11050166.3490497.2  21     ...........A.........................T....................T.......................................................................                      150
SRR11050166.2964191.2  1                                                                      ......................................................................................  86
SRR11050166.2964191.1  131                                                                    ......................................................................................  46
SRR11050166.1551993.2  1                                                                      ......................................................................................  86
SRR11050166.1551993.1  131                                                                    ............T.........................................................................  46
SRR11050166.583611.2   133                                                                                                                      ...T.T..............................  98
SRR11050166.583394.2   133                                                                                                                      ...T.T..............................  98
SRR11050166.583611.1   1                                                                                                                              ..............................  30
SRR11050166.583394.1   1                                                                                                                              ..............................  30
SRR11050166.474947.2   8      ...........A.........................T................................................                                                                  93
SRR11050166.474947.1   86     ...........A.........................T................................................                                                                  1

QUERY                  4651   CTTTGTTCTTTATATCATTGTAGCCGTAGTATCAACAAAATTAACCAACAAACATGCCCATGACTCACAAGAAATTGAAATCGTATGAACAATCCTCCCAGCAGTCATCCTTATTCTCATCGCCCTCCCATCTCTACGAATTCTCTACCT  4800
INFERRED SEQUENCE      4652   CTTTGTTCTTTATATCATTGTAGCCGTAGTATCAACAAAATTAACCAACAAACATGCCCATGACTCACAAGAAATTGAAATCGTATGAACAATCCTCCCAGCAGTCGTCCTTATTCTTATCGCCCTCCCATCCCTACGAATTCTTTACCT  4801
SRR11050166.3490497.1  49     .................................................                                                                                                       1
SRR11050166.2666774.1  109    ..........................................................................................................G..                                           1
SRR11050166.2288257.2  1      ................................T.........................................................................G..........T..............C...........T.....  150
SRR11050166.2288257.1  150                                                        ......................................................G..........T..............C...........T.....  53
SRR11050166.2510000.2  1                                                 ...............................................................G.....--...T..............C...........T.....  105
SRR11050166.3687070.1  1                                                                           .....................................G..........T..............C...........T.....  81
SRR11050166.3687049.1  1                                                                           .....................................G..........T..............C...........T.....  81
SRR11050166.3687048.1  1                                                                           .....................................G..........T..............C...........T.....  81
SRR11050166.3686969.1  1                                                                           .....................................G..........T..............C...........T.....  81
SRR11050166.2964191.2  87     .............................................                                                                                                           131
SRR11050166.2964191.1  45     .............................................                                                                                                           1
SRR11050166.1551993.2  87     .............................................                                                                                                           131
SRR11050166.2510000.1  150                                                                                                                                    ....C...........T.....  129
SRR11050166.3631695.1  1                                                                                   .............................G..........T..............C...........T.....  73
SRR11050166.467550.1   1                                                                                   .............................G..........T..............C...........T.....  73
SRR11050166.3687070.2  150                                                                                                                     ....T..............C...........T.....  114
SRR11050166.3687049.2  150                                                                                                                     ....T..............C...........T.....  114
SRR11050166.3687048.2  150                                                                                                                     ....T..............C...........T.....  114
SRR11050166.3686969.2  150                                                                                                                     ....T..............C...........T.....  114
SRR11050166.1551993.1  45     ................C............................                                                                                                           1
SRR11050166.583611.2   97     ..........................................................A......................................                                                       1
SRR11050166.583394.2   97     ..........................................................A......................................                                                       1
SRR11050166.583611.1   31     ..........................................................A......................................                                                       127
SRR11050166.583394.1   31     ..........................................................A......................................                                                       127

QUERY                  4801   AATGGACGAAATTAACAACCCCCACCTAACAGTCAAAGCGATCGGTCACCAATGATACTGAAGTTATGAATACACTGATTACAAAGACCTGGCCTTCGATTCATACATAATTCCAACGCAAGACCTCACCCCCGGTCAATTCCGACTACT  4950
INFERRED SEQUENCE      4802   AATGGACGAAATTAACAACCCCCACCTAACAGTCAAGGCGATCGGCCACCAATGATACTRAAGTTACGAATACACTGACTACAAAGACCTGGCCTTCRACTCATACATAATTCCAACGCAARACCTTACCCCCGGTCAATTCCGACTACT  4951
SRR11050166.4334400.1  150                                                                                                                    ..............T.......................  113
SRR11050166.2288257.1  52     ....................................G........C......                                                                                                    1
SRR11050166.2510000.2  106    ....................................G........                                                                                                           150
SRR11050166.3687070.1  82     ....................................G........C....................C..                                                                                   150
SRR11050166.3687049.1  82     ....................................G........C....................C..                                                                                   150
SRR11050166.3687048.1  82     ....................................G........C....................C..                                                                                   150
SRR11050166.3686969.1  82     ....................................G........C....................C..                                                                                   150
SRR11050166.650545.1   150                                                                                                                    ..........T...T.......................  113
SRR11050166.467550.2   150                                                      .........A......C...........C....................C..........................T.......................  51
SRR11050166.2510000.1  128    ....................................G........C....................C...........C....................C..........................                          3
SRR11050166.4334400.2  1                                        ..G........C..A.................C...........C....................C..........................T.......................  116
SRR11050166.3631695.2  150                                                      .........A......C...........C.........G..........C..........................T.......................  51
SRR11050166.3631695.1  74     ....................................G........C.............A......C..........                                                                           150
SRR11050166.650545.2   1                                        ..G........C..A.................C...........C....................C..........................T.......................  116
SRR11050166.467550.1   74     ....................................G........C.............A......C..........                                                                           150
SRR11050166.3687070.2  113    ....................................G........C....................C...........C..................A.C.............                                       1
SRR11050166.3687049.2  113    ....................................G........C....................C...........C..................A.C.............                                       1
SRR11050166.3687048.2  113    ....................................G........C....................C...........C..................A.C.............                                       1
SRR11050166.3686969.2  113    ....................................G........C....................C...........C..................A.C.............                                       1
SRR11050166.3314879.2  127                                            .....C....................C...........C....................C.....................A....T.......................  18
SRR11050166.3314879.1  1                                              .....C....................C...........C....................C.....................A....T.......................  110
SRR11050166.634975.2   127                                            .....C....................C...........C....................C.....................A....T.......................  18
SRR11050166.634975.1   1                                              .....C....................C...........C....................C.....................A....T.......................  110

QUERY                  4951   AGAAGTAGACCATCGAATAGTTATTCCAACCGAATCACCAGTACGAGTTCTAATTACAGCTGAAGACGTCCTCCACTCCTGAGCTGTGCCAGCACTAGGAGTAAAAATAGACGCAGTCCCAGGGCGCCTCAACCAAGCCACATTCATCGC  5100
INFERRED SEQUENCE      4952   AGAARTARACCATCGAATAGTTGTTCCAACCGAATCACCGGTACGAGTTCTAATTACAGCTGAAGACGTCCTCCACTCCTGAGCTGTACCAGCACTAGGGGTAAAAATGGACGCAGTCCCAGGACGCCTCAACCAAGCCACATTCATCGC  5101
SRR11050166.3181396.2  1                                                                                                                                     .......................  23
SRR11050166.3181396.1  150                                                                                                                                                   .......  144
SRR11050166.1393481.2  2                                                                                                          ........G..............A..........................  51
SRR11050166.163244.2   2                                                                                                          ........G..............A..........................  51
SRR11050166.4334400.1  112    ......................G................G...............................................A...........G........G...                                        1
SRR11050166.650545.1   112    ......................G................G...............................................A...........G........G...                                        1
SRR11050166.467550.2   50     ......................G................G..........                                                                                                      1
SRR11050166.4334400.2  117    ......................G...........                                                                                                                      150
SRR11050166.3631695.2  50     ......................G................G..........                                                                                                      1
SRR11050166.650545.2   117    ......................G...........                                                                                                                      150
SRR11050166.3314879.2  17     ....A..A.........                                                                                                                                       1
SRR11050166.3314879.1  111    ....A..A.........                                                                                                                                       127
SRR11050166.634975.2   17     ....A..A.........                                                                                                                                       1
SRR11050166.634975.1   111    ....A..A.........                                                                                                                                       127

QUERY                  5101   CTCCCGCCCTGGAGTTTATTACGGACAGTGCTCCGAAATTTGTGGTGCAAACCACAGCTTCATACCAATCGTTGTTGAAGCAGTCCCATTAAAACACTTCGAAGACTGATCTACTCATATACTAGAAGACGCCTCACTAAGAAGCTAAAC  5250
INFERRED SEQUENCE      5102   CTCCCGCCCTGGAGTTTATTACGGACAATGCTCCGAAATTTGTGGTGCAAACCACAGCTTCATACCAATCGTTGTTGAAGCAGTCCCATTAAAACACTTCGAAGACTGATCTACCCATATACTRGAAGACGCCTYACTAAGAAGCTAAAC  5251
SRR11050166.2098311.1  1                                                 .......................................................................C...................................  107
SRR11050166.2402243.1  1                                                                                                                                         ...................  19
SRR11050166.1983155.2  1                                                                                                                                                          ..  2
SRR11050166.187885.1   1                                                                                                                                                          ..  2
SRR11050166.3181396.2  24     ...........................A......................................................................................C........G...                         150
SRR11050166.3181396.1  143    ...........................A......................................................................................C........G...................         1
SRR11050166.2098311.2  150                                                               .......................................................C...................................  60
SRR11050166.3299080.2  1                                                                                                   .....................C...................T...............  57
SRR11050166.809135.2   1                                                                                                   .....................C...................T...............  57
SRR11050166.367775.2   1                                                                                                   .....................C...................T...............  57
SRR11050166.4287731.2  1                                                                                                   ...................G.C...................T...............  57
SRR11050166.1393481.2  52     ...........................A....T.............................................................T....                                                     150
SRR11050166.163244.2   52     ...........................A....T.............................................................T....                                                     150
SRR11050166.1393481.1  150                           ....A....T.............................................................T............C......CT..................................  24
SRR11050166.163244.1   150                           ....A....T.............................................................T............C......CT..................................  24

QUERY                  5251   AAGGAACAGCGTTAGCCTTTTAAGCTAAAGATTGGTGACTACCACCCACCCCTAGTGACATGCCACAACTCAACCCAGCCCCTTGATTCCTGCTCCTCATTTTCTCATGACTAGTTTTCCTAGCCGTCATCCCACAAAAAGTTATACAAC  5400
INFERRED SEQUENCE      5252   AAGGAACAGCGTTAGYCTTTTAAGCTAAAGATTGGTGACTACCAACCACCCCTAGTGACATGCCACAACTCAACCCAGCCCCTTGATTCCTGCTCCTCATTTTCTCATGACTAGTCTTCCTAGCCGTCATCCCACAAAAAGTTATACAAC  5401
SRR11050166.2402243.2  150                                                 ......................................................................C..................................  46
SRR11050166.2098311.1  108    ...........................................                                                                                                             150
SRR11050166.2402243.1  20     ............................................A......................................................................C...............                     150
SRR11050166.1983155.2  3      ............................................A......................................................................C................................    150
SRR11050166.1983155.1  150            ....................................A......................................................................C..................................  9
SRR11050166.187885.2   150            ....................................A......................................................................C..................................  9
SRR11050166.187885.1   3      ............................................A......................................................................C................................    150
SRR11050166.2098311.2  59     ............................................A.........A....                                                                                             1
SRR11050166.4109140.2  1                                                                                        .................................C..................................  68
SRR11050166.1185943.2  1                                                                                        .................................C..................................  68
SRR11050166.1022827.2  1                                                                                        .................................C..................................  68
SRR11050166.4109140.1  150                                                                                                  .....................C..................................  95
SRR11050166.3299080.2  58     ...............T............................A................................................                                                           150
SRR11050166.1185943.1  150                                                                                                  .....................C..................................  95
SRR11050166.1022827.1  150                                                                                                  .....................C..................................  95
SRR11050166.809135.2   58     ...............T............................A................................................                                                           150
SRR11050166.367775.2   58     ...............T............................A................................................                                                           150
SRR11050166.4287731.2  58     ...............T............................A................................................                                                           150
SRR11050166.2179146.2  1                                                                                      ...................................C..................................  70
SRR11050166.148206.2   1                                                                                      ...................................C..................................  70
SRR11050166.4149301.2  1                                                                                           ...T..........................C..................................  65
SRR11050166.4149301.1  145                                                                                         ...T..........................C..................................  81
SRR11050166.4149281.2  1                                                                                           ...T..........................C..................................  65
SRR11050166.4149281.1  145                                                                                         ...T..........................C..................................  81
SRR11050166.3029890.2  1                                                                                           ...T..........................C..................................  65
SRR11050166.3029890.1  145                                                                                         ...T..........................C..................................  81
SRR11050166.1393481.1  23     .......................                                                                                                                                 1
SRR11050166.163244.1   23     .......................                                                                                                                                 1
SRR11050166.2760871.2  1                                                                                      ...................................C..................................  70
SRR11050166.3299080.1  150                                                                                                                 ......C..................T..............T  110
SRR11050166.809135.1   150                                                                                                                 ......C..................T..............T  110
SRR11050166.367775.1   150                                                                                                                 ......C..................T..............T  110
SRR11050166.2563209.2  1                                               ...A.T............................T...T...A..........T..T.................C..........C.......................  109
SRR11050166.178296.2   1                                               ...A.T............................T...T...A..........T..T.................C..........C.......................  109
SRR11050166.4287731.1  150                                                                                                                 ...T..C..................T..............T  110
SRR11050166.2465330.2  1                                    ........T....TAT....TT...............................................................C..................................  120
SRR11050166.2465330.1  127                                  ........T....TAT....TT...............................................................C..................................  8
SRR11050166.2000371.2  1                                    ........T....TAT....TT...............................................................C..................................  120
SRR11050166.2000371.1  127                                  ........T....TAT....TT...............................................................C..................................  8
SRR11050166.2612867.2  1                                                                                                                                                  ..........  10
SRR11050166.2612867.1  99                                                                                                                                                 ..........  90
SRR11050166.504216.2   1          ........................................A....T........................................                                                              86
SRR11050166.504216.1   86         ........................................A....T........................................                                                              1

QUERY                  5401   ATAATTTTCTAAGCGAACCAGCTCCACGAGCCGCCAAAGAATACACCTCAACACCCTGAGCCTGACCATGACATTAAGCTTTTTTGACCAATTTTCACTAACCACTTACCTAGGCATCCCACTAGTCGTCCTAGCCCTGACCCTCCCATG  5550
INFERRED SEQUENCE      5402   ATAATTTTCTAAGCGAACCAGCTCCACGAGCCGCCAAAGAATACACCTCAACCCCCTGAGCCTGACCATGACACTAAGCTTCTTTGACCAATTTTCACTGACCGCCTACCTAGGAATTCCACTAGTCGTCCTAGCCCTCACCCTGCCATG  5551
SRR11050166.2402243.2  45     .............................................                                                                                                           1
SRR11050166.1983155.1  8      ........                                                                                                                                                1
SRR11050166.187885.2   8      ........                                                                                                                                                1
SRR11050166.4109140.2  69     ....................................................C....................C.......                                                                       149
SRR11050166.1185943.2  69     ....................................................C....................C.......                                                                       149
SRR11050166.1022827.2  69     ....................................................C....................C.......                                                                       149
SRR11050166.4109140.1  94     ....................................................C....................C.......C............                                                          1
SRR11050166.1185943.1  94     ....................................................C....................C.......C............                                                          1
SRR11050166.1022827.1  94     ....................................................C....................C.......C............                                                          1
SRR11050166.2179146.2  71     ..T.............................................T...C....................C......                                                                        150
SRR11050166.148206.2   71     ..T.............................................T...C....................C......                                                                        150
SRR11050166.4149301.2  66     ....................................................C....................C......                                                                        145
SRR11050166.4149301.1  80     ....................................................C....................C......                                                                        1
SRR11050166.4149281.2  66     ....................................................C....................C......                                                                        145
SRR11050166.4149281.1  80     ....................................................C....................C......                                                                        1
SRR11050166.3029890.2  66     ....................................................C....................C......                                                                        145
SRR11050166.3029890.1  80     ....................................................C....................C......                                                                        1
SRR11050166.2953197.2  1                                                                                                                                       .........C.....G.....  21
SRR11050166.2953197.1  150                                                                                                                                       .......C.....G.....  132
SRR11050166.2069160.2  1                                                                                                                                       .........C.....G.....  21
SRR11050166.2069160.1  150                                                                                                                                       .......C.....G.....  132
SRR11050166.1828426.2  1                                                                                                                                       .........C.....G.....  21
SRR11050166.1828426.1  150                                                                                                                                       .......C.....G.....  132
SRR11050166.1302881.2  1                                                                                                                                       .........C.....G.....  21
SRR11050166.1302881.1  150                                                                                                                                       .......C.....G.....  132
SRR11050166.2760871.2  71     ..T.........................G...C...............T...C....................C......                                                                        150
SRR11050166.2630816.1  150                                                                                                                                                 ...G.T...  142
SRR11050166.2630816.2  4                                                                                                                             ...................C.....G.T...  34
SRR11050166.3427178.2  150                                                                                                   ....G...G.C........A..T....................C.....G.....  96
SRR11050166.2996262.2  150                                                                                                   ....G...G.C........A..T....................C.....G.....  96
SRR11050166.3299939.2  150                                                                                                   ....G...G.C........A..T..C.................C.....G.....  96
SRR11050166.1365123.1  1                                                                      .........C.......C.................G...G.C........A..T....................C.....G.....  86
SRR11050166.1130649.1  1                                                                      .........C.......C.................G...G.C........A..T....................C.....G.....  86
SRR11050166.3427178.1  1                                                   .......C....................C.......C.................G...G.C........A..T....................C.....G.....  105
SRR11050166.2996262.1  1                                                   .......C....................C.......C.................G...G.C........A..T....................C.....G.....  105
SRR11050166.2179146.1  150              ......................................T...C....................C.......C.................G...G.C........A..T....................C.....G.....  11
SRR11050166.148206.1   150              ......................................T...C....................C.......C.................G...G.C........A..T....................C.....G.....  11
SRR11050166.3299939.1  1                                                   .......C....................C.......C.................G...G.C........A..T...................AC.....G.....  105
SRR11050166.3299080.1  109    .........................--......T..................C....................C.......C.................G...G.C.....                                         1
SRR11050166.809135.1   109    .........................--......T..................C....................C.......C.................G...G.C.....                                         1
SRR11050166.367775.1   109    .........................--......T..................C....................C.......C.................G...G.C.....                                         1
SRR11050166.2760871.1  150              ......................C...............T...C....................C.......C.................G...G.C........A..T....................C.....G.....  11
SRR11050166.2563209.2  110    .............T............T....T.........                                                                                                               150
SRR11050166.2563209.1  150                            ..T....T....................C....................C.......C.................G...G.C........A..T....................C.....G.....  25
SRR11050166.178296.2   110    .............T............T....T.........                                                                                                               150
SRR11050166.178296.1   150                            ..T....T....................C....................C.......C.................G...G.C........A..T....................C.....G.....  25
SRR11050166.4287731.1  109    .........................--......T..................C....................C.......C.................GC..G.C.....                                         1
SRR11050166.2465330.2  121    .......                                                                                                                                                 127
SRR11050166.2465330.1  7      .......                                                                                                                                                 1
SRR11050166.2000371.2  121    .......                                                                                                                                                 127
SRR11050166.2000371.1  7      .......                                                                                                                                                 1
SRR11050166.2612867.2  11     ..............................................T.....C....................C.......C........                                                              100
SRR11050166.2612867.1  89     ..............................................T.....C....................C.......C.......                                                               1

QUERY                  5551   AGTCTTATTCCCTGCTCCAAAAAGCCGATGCTCAAACAACCGCTTACTGACACTACAAGCATGATTCATCCGACAGTTCACACACCAACTATTCCTCCCAATCAACAAAGCCGGACATAAATGAGCACTACTACTAGCATCCCTTCTAAT  5700
INFERRED SEQUENCE      5552   AGTCTTATTCTCTGCTCCAAAAAGCCGATGCTCAAACAACCGCCTACTGACACTACAAGCATGATTCATCCGACAGTTCACACACCAACTGTTCCTACCAATCAACAAAGCCGGACATAAATGAGCACTACTACTAGCATCCCTCTTAAT  5701
SRR11050166.2953197.2  22     ..........T................................C..............................................G.....A................................                       150
SRR11050166.2953197.1  131    ..........T................................C..............................................G.....A..................................                     1
SRR11050166.2069160.2  22     ..........T................................C..............................................G.....A................................                       150
SRR11050166.2069160.1  131    ..........T................................C..............................................G.....A..................................                     1
SRR11050166.1828426.2  22     ..........T................................C..............................................G.....A................................                       150
SRR11050166.1828426.1  131    ..........T................................C..............................................G.....A..................................                     1
SRR11050166.1365123.2  150          .....................................C..............................................G.....A.........................T.....................CT....  7
SRR11050166.1302881.2  22     ..........T................................C..............................................G.....A................................                       150
SRR11050166.1302881.1  131    ..........T................................C..............................................G.....A..................................                     1
SRR11050166.1130649.2  150          .....................................C..............................................G.....A.........................T.....................CT....  7
SRR11050166.2630816.1  141    .A.........................................C........................A.....................G.....A............................................           1
SRR11050166.2630816.2  35     ...........................................C..............................................G.....A...................                                    150
SRR11050166.1389782.2  1                                                                                                         .............................................CT....  51
SRR11050166.1389773.2  1                                                                                                         .............................................CT....  51
SRR11050166.1010428.2  1                                                                                                         .............................................CT....  51
SRR11050166.3427178.2  95     ...........................................C..............................................G....                                                         1
SRR11050166.2996262.2  95     ...........................................C..............................................G....                                                         1
SRR11050166.1389782.1  150                                                                                                             .......................................CT....  106
SRR11050166.1389773.1  150                                                                                                             .......................................CT....  106
SRR11050166.1010428.1  150                                                                                                             .......................................CT....  106
SRR11050166.3299939.2  95     ...........................................C..............................................G....                                                         1
SRR11050166.1365123.1  87     ...........................................C....................                                                                                        150
SRR11050166.1130649.1  87     ...........................................C....................                                                                                        150
SRR11050166.3427178.1  106    ...........................................                                                                                                             148
SRR11050166.2996262.1  106    ...........................................                                                                                                             148
SRR11050166.2179146.1  10     ..........                                                                                                                                              1
SRR11050166.148206.1   10     ..........                                                                                                                                              1
SRR11050166.3299939.1  106    ...........................................                                                                                                             148
SRR11050166.2760871.1  10     ..........                                                                                                                                              1
SRR11050166.2563209.1  24     ........................                                                                                                                                1
SRR11050166.178296.1   24     ........................                                                                                                                                1

QUERY                  5701   CTTCTTAATTACCCTAAACTTACTGGGAATCCTACCATATACTTTTACTCCAACAACCCAGTTATCAATAAATATAGGATTCGCAGTCCCCCTGTGACTAGCCACCATCCTAATCGGAGTACGACATCAATTAACACACACACTAGCTCA  5850
INFERRED SEQUENCE      5702   CTTCTTAATTACCCTAAACTTACTAGGAATTCTACCATATACTTTTACTCCAACAACCCAGCTATCAATAAACATAGGGTTTGCAGTCCCCCTGTGACTCGCCACCATCCTAATCGGAGTACGACACYAATTAACACACACACTAGCCCA  5851
SRR11050166.1365123.2  6      ......                                                                                                                                                  1
SRR11050166.1130649.2  6      ......                                                                                                                                                  1
SRR11050166.1389782.2  52     ........................A.....T..............................C..........C.....G..T.................                                                     150
SRR11050166.1389773.2  52     ........................A.....T..............................C..........C.....G..T.................                                                     150
SRR11050166.1010428.2  52     ........................A.....T..............................C..........C.....G..T.................                                                     150
SRR11050166.1389782.1  105    ........................A.....T..............................C..........C.....G..T.................C.....                                               1
SRR11050166.1389773.1  105    ........................A.....T..............................C..........C.....G..T.................C.....                                               1
SRR11050166.1010428.1  105    ........................A.....T..............................C..........C.....G..T.................C.....                                               1
SRR11050166.1795098.1  150                                                                     .......C.....G..T........T........C..........................C....................C..  66
SRR11050166.4302265.2  1                                                                                                                               .....CT...................C..  29
SRR11050166.2057686.2  1                                                                                                                               .....CT...................C..  29
SRR11050166.1795098.2  1                 .............A.....T..............................C..........C.....G..T........T........C..........................C....................C..  139

QUERY                  5851   CTTCCTGCCCGTAGGCACGCCAGGACCATTAATTCCAATTCTAATTATTATCGAAACAATTAGCCTATTTATCCGCCCAATTGCACTAGGAGTACGACTAACAGCTAACCTAACAGCAGGACACCTTCTCATCCAACTGATCAGCACAGC  6000
INFERRED SEQUENCE      5852   CTTCCTGYCCGTAGGCACGCYAGGACCATTAATTCCAATTCTAATTATTATYGAAACGATTAGCCTATTTATTCGCCCGATTGCACTAGGAGTACGACTAACAGCTAACCTAACAGCAGKACACCTTYTCATCCAACTAATCAGCACAGC  6001
SRR11050166.2637386.2  1              .................................................G..............T.....G...........................................................A...........  142
SRR11050166.2512966.2  1                                                                                                                 ...............................A...........  43
SRR11050166.2195772.2  1                                                                                                                 ...............................A...........  43
SRR11050166.2006330.2  1        .................................................T.....G..............T.....G................................................T..........A...........  148
SRR11050166.548382.2   1        .................................................T.....G..............T.....G................................................T..........A...........  148
SRR11050166.388972.2   1                                                                                                                 ...............................A...........  43
SRR11050166.299824.2   1                                                                                                                 ...............................A...........  43
SRR11050166.4302265.1  150                                                                                           ................................T..................A...........  88
SRR11050166.2057686.1  150                                                                                           ................................T..................A...........  88
SRR11050166.2637386.1  149                                                                                                                                               ...........  139
SRR11050166.1027285.2  1                                                                                                           .....................................A...........  49
SRR11050166.1795098.1  65     .......T.............T...................................G.......                                                                                       1
SRR11050166.4302265.2  30     .....---............T....................................G..............T.....G........................................T....                            150
SRR11050166.2057686.2  30     .....---............T....................................G..............T.....G........................................T....                            150
SRR11050166.3073978.2  1                                                                                                                                          ......A...........  18
SRR11050166.2904445.2  1                                                                                                                                          ......A...........  18
SRR11050166.1795098.2  140    .......T...                                                                                                                                             150

QUERY                  6001   CGCATTCCACATATTCTTCATCATACCAACTGTATCAGCCCTCACAGTTATCTTACTACTACTACTATCAGTACTAGAGCTCGCCGTTGCAGTAATTCAGGCCTACGTATTCGTCTTATTAGTAAGCCTGTACTTACAAGAATCCGTATA  6150
INFERRED SEQUENCE      6002   CGCATTTCACATATTCTTCATTATACCAACTGTATCAGCCCTCACAGTCGTCTTACTACTACTACTATCAGTACTAGAACTCGCCGTTGCAGTAATTCAGGCCTACGTATTCGTCTTATTAGTAAGCCTATATTTACAAGAATCCGTATA  6151
SRR11050166.160320.2   2                                                              ......................A..................................................A..T.................  95
SRR11050166.160320.1   150                                                                            ......A..................................................A..T.................  73
SRR11050166.2637386.2  143    ......                                                                                                                                                  148
SRR11050166.2512966.1  150                                                                                                               ......................A..T.................  108
SRR11050166.2195772.1  150                                                                                                               ......................A..T.................  108
SRR11050166.388972.1   150                                                                                                               ......................A..T.................  108
SRR11050166.299824.1   150                                                                                                               ......................A..T.................  108
SRR11050166.3232550.1  149                                                                                                                                                    ......  144
SRR11050166.3232498.1  149                                                                                                                                                    ......  144
SRR11050166.3148357.1  149                                                                                                                                                    ......  144
SRR11050166.2512966.2  44     ......T..............T..........................CG............................A............................                                             150
SRR11050166.2195772.2  44     ......T..............T..........................CG............................A............................                                             150
SRR11050166.2006330.2  149    ..                                                                                                                                                      150
SRR11050166.548382.2   149    ..                                                                                                                                                      150
SRR11050166.388972.2   44     ......T..............T..........................CG............................A............................                                             150
SRR11050166.299824.2   44     ......T..............T..........................CG............................A............................                                             150
SRR11050166.2608897.1  149                                                                                                                                         .................  133
SRR11050166.2608897.2  1                                                  ....CG............................A..........................T.......................A..T.................  106
SRR11050166.3148357.2  1                                                                                                                                  ...T.A..T..........T......  26
SRR11050166.1027285.1  150                                                                                                                              .......A..T.......T.........  123
SRR11050166.4302265.1  87     ......T.......C......T..........................CG............................A........                                                                 1
SRR11050166.3232550.2  1                                                                                                                                  ...T.A..T..........T......  26
SRR11050166.3232498.2  1                                                                                                                                  ...T.A..T..........T......  26
SRR11050166.3148793.2  1                                                                                                                                  ...T.A..T..........T......  26
SRR11050166.3073978.1  150                                         ...........CG.......................T....A..................T.......T.......................A..T.................  38
SRR11050166.2904445.1  150                                         ...........CG.......................T....A..................T.......T.......................A..T.................  38
SRR11050166.2057686.1  87     ......T.......C......T..........................CG............................A........                                                                 1
SRR11050166.3148793.1  149                                                                                                                                                    ......  144
SRR11050166.2637386.1  138    ......T.......C......T..........................CG............................A..................................................A..T.....              1
SRR11050166.1027285.2  50     ......T...........T..T.................T........CG............................A.....T................                                                   150
SRR11050166.3073978.2  19     ......T.......C......T..........................CG.......................T....A..................T.......T.......................A..                    150
SRR11050166.2904445.2  19     ......T.......C......T..........................CG.......................T....A..................T.......T.......................A..                    150
SRR11050166.2006330.1  150       ...T.......C......T....................A......G.......-....................A..T..T............................................A..T.................  5
SRR11050166.548382.1   150       ...T.......C......T....................A......G.......-....................A..T..T............................................A..T.................  5
SRR11050166.1837133.2  1                                                                                                                                  .....A..T.................  26
SRR11050166.1837133.1  132                                                                                                                                .....A..T.................  107

QUERY                  6151   ATGGCCCACCAAGCACATGCATATCACATAGTAGACCCTAGCCCCTGACCTTTGACCGGGGCAGCCGCCGCCTTCTTAACAACCTCCGGCCTGGCAATCTGATTCCACTACCACTCCCTCACACTCCTATCACTAGGCCTTACTCTATTA  6300
INFERRED SEQUENCE      6152   ATGGCCCACCAAGCACATGCATATCACATAGTAGACCCTAGCCCCTGACCCTTGACCGGGGCAGCCGCCGCTTTCTTAACAACATCCGGCCTGGCAATCTGATTCCACTACCACTCCCTCACACTCCTAGCACTAGGCCTCACTCTATTA  6301
SRR11050166.160320.2   96     ..................................................C....                                                                                                 150
SRR11050166.160320.1   72     ..................................................C....................                                                                                 2
SRR11050166.4225249.1  1                                                                                                                                         .........C.........  19
SRR11050166.2512966.1  107    ..................................................C....................T...........A.......................                                             1
SRR11050166.2195772.1  107    ..................................................C....................T...........A.......................                                             1
SRR11050166.388972.1   107    ..................................................C....................T...........A.......................                                             1
SRR11050166.299824.1   107    ..................................................C....................T...........A.......................                                             1
SRR11050166.3232550.1  143    ..................................................C....................T...........A.............................................G..........C..         1
SRR11050166.3232498.1  143    ..................................................C....................T...........A.............................................G..........C..         1
SRR11050166.3148357.1  143    ..................................................C....................T...........A.............................................G..........C..         1
SRR11050166.1928943.2  150                              ........................C....................T...........A.............................................G..........C.........  27
SRR11050166.1928943.1  1                             ...........................C....................T...........A.............................................G..........C.........  127
SRR11050166.1928894.2  150                              ........................C....................T...........A.............................................G..........C.........  27
SRR11050166.1928894.1  1                             ...........................C....................T...........A.............................................G..........C.........  127
SRR11050166.2608897.1  132    ..........................................T.T.....C....................T...........A.............................................G..                    1
SRR11050166.2608897.2  107    ..........................................                                                                                                              148
SRR11050166.3148357.2  27     ..................................................C....................T...........A........................................                            150
SRR11050166.1027285.1  122    ......................--..........................C....................T...........A........................................                            1
SRR11050166.3232550.2  27     ..................................................C....................T...........A..........................G.............                            150
SRR11050166.3232498.2  27     ..................................................C....................T...........A..........................G.............                            150
SRR11050166.3148793.2  27     ..................................................C....................T...........A...C....................................                            150
SRR11050166.3073978.1  37     .....................................                                                                                                                   1
SRR11050166.2904445.1  37     .....................................                                                                                                                   1
SRR11050166.3148793.1  143    ..................................T...............C....................T...........A............C............T...................G..........C..         1
SRR11050166.2006330.1  4      ....                                                                                                                                                    1
SRR11050166.548382.1   4      ....                                                                                                                                                    1
SRR11050166.1837133.2  27     ..................................................C....................T...........A.......................                                             133
SRR11050166.1837133.1  106    ..................................................C....................T...........A......................                                              1
SRR11050166.1991464.2  3                                                                                          .............................................G..........C.........  68
SRR11050166.1991464.1  124                                                                                        .............................................G..........C.........  59
SRR11050166.2497020.2  1                                                                                                   .................T............T.....G........T.C.........  57
SRR11050166.2497020.1  106                                                                                                 .................T............T.....G........T.C.........  50
SRR11050166.79982.2    1                                                                                                   .................T............T.....G........T.C.........  57
SRR11050166.79982.1    106                                                                                                 .................T............T.....G........T.C.........  50
SRR11050166.2977753.2  1                                                                                               ........................................G..........C.........  61
SRR11050166.2977753.1  84                                                                                              ........................................G..........C.........  24

QUERY                  6301   CTCCTAACCATATATCAATGATGACGTGACGTCGTCCGAGAAGGAACGTTCCTCGGCCACCACACACCCCCAGTACAAAAAGGCCTACGGTACGGAATAATCCTATTTATTACATCAGAAGTATTCTTCTTCTTGGGGTTCTTCTGAGCA  6450
INFERRED SEQUENCE      6302   CTCCTAACCATATATCAGTGATGACGTGACGTCGTCCGAGAAGGAACATTCCTCGGCCACCACACACCCCCAGTACAAAAAGGCCTACGGTACGGAATAATCCTATTTATCACATCAGAAATATTCTTCTTNNNNNNNNTCTTCTGAGCA  6451
SRR11050166.4225249.1  20     .................G.............................A..............................................................C.........A..........                     150
SRR11050166.1928943.2  26     .................G........                                                                                                                              1
SRR11050166.1928943.1  128    .................G.....                                                                                                                                 150
SRR11050166.1928894.2  26     .................G........                                                                                                                              1
SRR11050166.1928894.1  128    .................G.....                                                                                                                                 150
SRR11050166.4225249.2  150                                                                                                                                               ...........  140
SRR11050166.1991464.2  69     .................G.............................A...........                                                                                             127
SRR11050166.1991464.1  58     .................G.............................A..........                                                                                              1
SRR11050166.3608218.2  1                                                                                                                                                        ....  4
SRR11050166.3494823.2  1                                                                                                                                                        ....  4
SRR11050166.661629.2   1                                                                                                                                                        ....  4
SRR11050166.661341.2   1                                                                                                                                                        ....  4
SRR11050166.3608218.1  105                                                                                                                                                      ....  102
SRR11050166.3494823.1  105                                                                                                                                                      ....  102
SRR11050166.661629.1   105                                                                                                                                                      ....  102
SRR11050166.661341.1   105                                                                                                                                                      ....  102
SRR11050166.2497020.2  58     .................G.............................                                                                                                         104
SRR11050166.2497020.1  49     .................G.............................                                                                                                         3
SRR11050166.79982.2    58     .................G.............................                                                                                                         104
SRR11050166.79982.1    49     .................G.............................                                                                                                         3
SRR11050166.2977753.2  62     .................G......                                                                                                                                85
SRR11050166.2977753.1  23     .................G.....                                                                                                                                 1

QUERY                  6451   TTTTTTCACTCTAGCCTCGCACCAACCCCAGAACTAGGAGGCTGCTGACCACCAACAGGAATTCTACCCCTGGACCCCTTCGAAGTCCCACTTCTAAACACAGCAGTCTTATTAGCATCAGGCGTTACAGTAACCTGGGCCCATCACAGC  6600
INFERRED SEQUENCE      6452   TTTTTYCACTCAAGCCTCGCACCAACCCCAGAACTAGYGGGCTGCTRACCACCAACAGGAATTCTACCACTAGACCCCTTCGAAGTCCCACTWCTAAACACAGCAGTCTTATTAGCATCRGGCGTTACAGTAACCTGNNNNNNNNNNNNN  6601
SRR11050166.4225249.2  139    .....C.....A.........................AG.......A.....................A..A....................A..........................G.................               3
SRR11050166.3608218.2  5      ...........A..........................G.............................A..A...............................                                                 107
SRR11050166.3494823.2  5      ...........A..........................G.............................A..A...............................                                                 107
SRR11050166.661629.2   5      ...........A..........................G.............................A..A...............................                                                 107
SRR11050166.661341.2   5      ...........A..........................G.............................A..A...............................                                                 107
SRR11050166.3608218.1  101    ...........A..........................G.............................A..A.............................                                                   1
SRR11050166.3494823.1  101    ...........A..........................G.............................A..A.............................                                                   1
SRR11050166.661629.1   101    ...........A..........................G.............................A..A.............................                                                   1
SRR11050166.661341.1   101    ...........A..........................G.............................A..A.............................                                                   1

QUERY                  6601   CTTATAGAAGGACAACGAAAAGAAGCCATCCAATCCCTAGCCCTAACCATTATCTTAGGCTGCTACTTCACAACCCTACAAGCAATAGAGTATTACGAAGCCCCATTCACCATCGCTGACGGTGTTTACGGCTCAACATTCTTTGTAGCC  6750
INFERRED SEQUENCE      6602   NNNNNNNNNNNNNNNNNNNNNNNNNNNNNNNNNNNNNNNGCCCTAACCATTATCTTAGGCTGCTACTTCACAACCCTACAAGCAATAGAGTATTACGAAGCCCCATTCACCATCGCTGACGGTGTTTACGGCTCAACATTCTTCGTAGCC  6751
SRR11050166.3659756.1  1                                                                                                        .............................................C......  52
SRR11050166.1949106.2  1                                                                .....................................................................................C......  92
SRR11050166.3659756.2  150                                                                                                                                                       ...  148
SRR11050166.3930095.1  1                                                                                       ..............................................................C......  69
SRR11050166.3929997.1  1                                                                                       ..............................................................C......  69
SRR11050166.2759650.1  1                                                                                       ..............................................................C......  69
SRR11050166.1949106.1  150                                                                                                                                   ................C......  128
SRR11050166.3930095.2  150                                                                                                                                       ............C......  132
SRR11050166.3929997.2  150                                                                                                                                       ............C......  132
SRR11050166.2759650.2  150                                                                                                                                       ............C......  132
SRR11050166.698935.2   1                                             .......................................T................................................................C......  111
SRR11050166.698935.1   119                                           .......................................T................................................................C......  9
SRR11050166.3702686.1  4                                                                                                                           .....CA.C..............T.........  36
SRR11050166.3414623.1  4                                                                                                                           .....CA.C..............T.........  36
SRR11050166.4228152.2  150                                                                                                                                                  ........  143
SRR11050166.4024782.2  150                                                                                                                                                  ........  143
SRR11050166.2832517.2  150                                                                                                                                                  ........  143
SRR11050166.3414704.1  4                                                                                                                           .....CA.C..............T.........  36

QUERY                  6751   ACAGGATTCCACGGACTACACGTCATTATTGGAACCACATTCCTGGCCATCTGCTTCCTACGACAAATTAAATACCACTTTACAGCTCAACACCACTTCGGGTTCGAAGCAGCCGCATGATATTGACACTTTGTTGACGTAGTCTGACTA  6900
INFERRED SEQUENCE      6752   ACARRATTCCACGGACTACATGTCATTATTGGAACCACATTCCTAGCCATCTGCTTCCTACGACAAATTAAATACCACTTTACAGCTCAACACCACTTCGGATTCGAAGCAGCCGCATGATATTGACACTTTGTTGACGTAGTCTGACTA  6901
SRR11050166.3941439.1  1                                            ......A........................................................A................................................  112
SRR11050166.3941121.1  1                                            ......A........................................................A................................................  112
SRR11050166.3940682.1  1                                            ......A........................................................A................................................  112
SRR11050166.3659756.1  53     ....................T.......................A.....................................................                                                      150
SRR11050166.1949106.2  93     ....................T.......................A..T..........                                                                                              150
SRR11050166.3659756.2  147    ....................T.......................A........................................................A...........................-..................    1
SRR11050166.3930095.1  70     ...AA...............T.......................A....................................                                                                       150
SRR11050166.3929997.1  70     ...AA...............T.......................A....................................                                                                       150
SRR11050166.2759650.1  70     ...AA...............T.......................A....................................                                                                       150
SRR11050166.1949106.1  127    ....................T.......................A..T............T........................................A.........................                         1
SRR11050166.3941439.2  150                                                                                                                    ......................................  113
SRR11050166.3941121.2  150                                                                                                                    ......................................  113
SRR11050166.3940682.2  150                                                                                                                    ......................................  113
SRR11050166.3930095.2  131    ...AA...............T.......................A........................................................A............A................                     1
SRR11050166.3929997.2  131    ...AA...............T.......................A........................................................A............A................                     1
SRR11050166.2759650.2  131    ...AA...............T.......................A........................................................A............A................                     1
SRR11050166.698935.2   112    ........                                                                                                                                                119
SRR11050166.698935.1   8      ........                                                                                                                                                1
SRR11050166.3702686.1  37     .....C...........C..............CT.A..T.....CA.T.........A.C..C...C.A.T..TT.........T.CA....T.....T..C........C...                                      150
SRR11050166.3414623.1  37     .....C...........C..............CT.A..T.....CA.T.........A.C..C...C.A.T..TT.........T.CA....T.....T..C........C...                                      150
SRR11050166.4262731.1  150                                                                         ....T..........T.CA.C........T..C..T.....T.....C......G.......CA.A..T.....A......  70
SRR11050166.1914778.2  150                                                                         ....T..........T.CA.C........T..C..T.....T.....C......G.......CA.A..T.....A......  70
SRR11050166.1382089.2  150                                                                         ....T..........T.CA.C........T..C..T.....T.....C......G.......CA.A..T.....A......  70
SRR11050166.4228152.2  142    .....C...........C..............CT.A..T.....CA.T.........A.C..C...C.A.T..TT.........T.CA....T.....T..C........C.....C.....C..G..T.....A..T..            3
SRR11050166.4024782.2  142    .....C...........C..............CT.A..T.....CA.T.........A.C..C...C.A.T..TT.........T.CA....T.....T..C........C.....C.....C..G..T.....A..T..            3
SRR11050166.2832517.2  142    .....C...........C..............CT.A..T.....CA.T.........A.C..C...C.A.T..TT.........T.CA....T.....T..C........C.....C.....C..G..T.....A..T..            3
SRR11050166.3414704.1  37     .....C...........C..............CT.A..T.....CA.T.........A.C..C...C.A.T..TT.C.......T.CA....T.C...T..C........C...                                      150

QUERY                  6901   TTCCTTTACGTCTCAATCTACTGATGAGGATCATAATCTTTCTAGTATGAATGTCAGTACAAGTGACTTCCAATCACTTAGCCTTGGTTAAACCCCAAGGAAAGATAATGAACATAATCACCACCACAGTAGCCATCGCTGTACTTCTAT  7050
INFERRED SEQUENCE      6902   TTCCTTTACGTCTCAATTTACTGATGAGGATCATAATCTTTCTAGTATAAACGTCAGTACAAGTGACTTCCAATCACTTAGTCTTGGTTAAA--CCAAGGAAAGATAATGAANNNNNNNNNNNNNNNNNNNNNNNNNNNNNNNNNNNNNN  7051
SRR11050166.3941439.1  113    .................T....................                                                                                                                  150
SRR11050166.3941121.1  113    .................T....................                                                                                                                  150
SRR11050166.3940682.1  113    .................T....................                                                                                                                  150
SRR11050166.3941439.2  112    .................T..............................A..C.............................T..........--..................                                        3
SRR11050166.3941121.2  112    .................T..............................A..C.............................T..........--..................                                        3
SRR11050166.3940682.2  112    .................T..............................A..C.............................T..........--..................                                        3
SRR11050166.4262731.1  69     ...T.A........T.................C..C.....-......A.---G......C.T.......T..                                                                               1
SRR11050166.1914778.2  69     ...T.A........T.................C..C.....-......A.---G......C.T.......T..                                                                               1
SRR11050166.1382089.2  69     ...T.A........T.................C..C.....-......A.---G......C.T.......T..                                                                               1

QUERY                  7051   CCTGTGTACTAGCAATAATCTCATTCTGACTACCACAGATAAACCCAGACACCGAAAAACTCTCCCCATACGAGTGTGGATTTGACCCACTAGGCTCAGCCCGACTTCCATTTTCCCTCCGATTCTTTCTTGTCGCCATCTTATTCCTCC  7200
INFERRED SEQUENCE      7052   NNNNNNNNNNNNNNNNNNTCTCATTCTGACTGCCACAAATAAACCCAGACACAGAAAAACTCTCCCCATACGAGTGTGGATTTGACCCACTAGGCTCAGCCCGACTTCCATTTTCCCTCCGATTCTTTCTTGTCTCCATCTTATTCCTCC  7201
SRR11050166.1409837.2  150                                                                                              ............................................T...............  91
SRR11050166.1409837.1  1                        .............G.....A..............A.................................................................................T...............  132
SRR11050166.1409211.2  150                                                                                              ............................................T...............  91
SRR11050166.1409211.1  1                        .............G.....A..............A.................................................................................T...............  132
SRR11050166.2376551.1  1                                                                                                                                           .................  17
SRR11050166.2376193.1  1                                                                                                                                           .................  17
SRR11050166.2169424.1  1                                                                                                                                           .................  17

QUERY                  7201   TCTTCGATTTAGAAATCGCCCTACTCCTCCCACTCCCATGAGGAGACCAACTCCTCACCCCAACACACACATTCTTATGAGCCACAGCCATTTTAGTCCTTCTTACACTAGGCCTAATCTATGAGTGAGCCCAAGGAGGCCTAGAATGAG  7350
INFERRED SEQUENCE      7202   TCTTTGATTTAGAAATCGCCCTGCTCCTCCCACTCCCATGAGGAGACCAACTCCTAACTCCAACACACACATTCTTATGAGCCACAGCCATTCTAGCCCTTCTTACACTAGGCCTAGTCTATGAGTGAACCCAAGGAGGCCTAGAATGAG  7351
SRR11050166.2376551.2  150                                                                               .................C...C...................G...........A.....................  76
SRR11050166.2376193.2  150                                                                               .................C...C...................G...........A.....................  76
SRR11050166.2169424.2  150                                                                               .................C...C...................G...........A.....................  76
SRR11050166.1409837.2  90     ....T.................G................................A..T...............................                                                              1
SRR11050166.1409837.1  133    ....T.............                                                                                                                                      150
SRR11050166.1409211.2  90     ....T.................G................................A..T...............................                                                              1
SRR11050166.1409211.1  133    ....T.............                                                                                                                                      150
SRR11050166.2376551.1  18     ....T.................G................................A..T.................................C...C...................G...........A....                   150
SRR11050166.2376193.1  18     ....T.................G................................A..T.................................C...C...................G...........A....                   150
SRR11050166.2169424.1  18     ....T.................G................................A..T.................................C...C...................G...........A....                   150
SRR11050166.361887.1   111                                                                                 ...............C...C...................G...........A.....................  39
SRR11050166.361887.2   1                                                                                    ..............C...C...................G...........A.....................  72

QUERY                  7351   CCGAATAGACGATTAGTCCAAAGAAATACCTCTGATTTCGACTCAGAAAATTATGGTTCAAGTCCATAATCGTCTTATGACCCCAGTACACTTCAGCTTTAGCTCAGCATTTATTCTAGGTCTTATAGGATTAGCATTCCACCGAACCCA  7500
INFERRED SEQUENCE      7352   CCGAATAGGCGATTAGTCCAAAGAAATACCTCTGATTTCGACTCAGAAAATTATGGTTCAAGTCCATAATCGTCTNNNNNNNNNNNNNNNNNNNNNNNNNNNNNNNNNNNNNNNNNNNNNNNNNNNNNNNNNNNNNNNNNNNNNNNNNNN  7501
SRR11050166.2376551.2  75     ........G..................................................................                                                                             1
SRR11050166.2376193.2  75     ........G..................................................................                                                                             1
SRR11050166.2169424.2  75     ........G..................................................................                                                                             1
SRR11050166.361887.1   38     ........G.............................                                                                                                                  1
SRR11050166.361887.2   73     ........G.............................A..                                                                                                               113

QUERY                  7501   CCTGCTATCCGCCCTCCTCTGCCTAGAAGGAATAATATTATCCCTATTCATCGCCTTGTCCGTGTGATCCCTCCAATTAGAAGCCACTGCCTATTCAGCCGCCCCAATGCTACTACTAGCATTCTCAGCCTGTGAAGCAAGCGCAGGCCT  7650
INFERRED SEQUENCE      7502   CCTGCTATCCGCCCTCCTCTGCCTAGAAGGAATAATATTATCCCTATTCATCGCCTTGTCCGTGTGATCCCTCCAATTAGAAGCCACTGCCTATTCAGCCGCCCCAATGCTCCTTCTAGCATTCTCAGCCTGTGAAGCAAGCGCAGGCCT  7651
SRR11050166.2450429.2  1      NNNNNNNNNNNNNNNNNNNNNNNNNNNNNNNNNNNNNNNNNNNNNNNNNNNNNNNNNNNNNNNNNNNNNNNNNNNNNNNNNNNNNNNNNNNNNNNN...............C..T...................................  54
SRR11050166.2450429.1  150                                                                                                               ....C..T...................................  108

QUERY                  7651   TGCCCTCCTAGTTGCCACCGCCCGCACCCATGGCACAGACCACCTCCAAACCCTAAACCTCCTACAATGCTAAAAATTCTAATCCCAACACTCATACTCTTCCCAACCGCCTGATTAGCACCAAAACCATGACTGTGAACTACAACTACA  7800
INFERRED SEQUENCE      7652   TGCCCTCCTAGTTGCCACCGCTCGCACCCATGGCACAGACCATCTCCAATCCCTAAACCTCCTACAATGCTAAAAATTCTAATCYCAACACTCATACTCTTCCCAACCGCCTGGTTAGCACCAAAACCATGACTATGAACTACAACTACA  7801
SRR11050166.2709324.1  1                                         .......T......T...............................................................G....................A...............  115
SRR11050166.2450429.2  55     .....................T....................T......T..............................................                                                        150
SRR11050166.2450429.1  107    .....................T....................T......T.........................................................                                             1
SRR11050166.380629.1   1                        ...T....................T......T...............................................................G....................A...............  132
SRR11050166.3435111.1  1                                                                                       ................................G....................A...............  69
SRR11050166.3657419.2  1        ...............T...T....................T......T..................................T............................G....................A...............  148
SRR11050166.3657419.1  148      ...............T...T....................T......T..................................T............................G....................A...............  1
SRR11050166.3435111.2  148                                                                                                                      ....................A...............  113
SRR11050166.2709324.2  150                                                                                                          ...........G....................A...............  103
SRR11050166.1393103.2  1                                                                                                           ............G....................A...............  49
SRR11050166.1393103.1  150                                                                                                                  ...G....................A...............  111
SRR11050166.380629.2   150                                                                                         ............................G....................A...............  86
SRR11050166.301862.2   150                                                                                                                  ...G....................A...............  111
SRR11050166.301862.1   1                                                                                                           ............G....................A...............  49
SRR11050166.452916.2   4           ................T....................T......T...............................................................G....................A....             137
SRR11050166.452916.1   133         ................T....................T......T...............................................................G....................A...              1

QUERY                  7801   GCCCAAAGCCTACTAATTGCTATCCTAAGCTTTAACTGACTAAAATACAACACAGAGGCCGGATGAACCTCATCCAACCACTACATAGCTACAGACCAACTATCAACCCCCCTACTAGTTCTCACCTGTTGACTACTGCCCCTTATAATT  7950
INFERRED SEQUENCE      7802   GCCCAAAGCCTACTAATTGCTATCCTAAGCTTTAACTGACTAAAATACAACACAGAGGCCGGGTGAGGCTCGTCCAGTCACTACATAGCCACAGACCAACTATCAACCCCCCTACTAGTTCTCACCTGTTGACTACTACCCCTTATAATT  7951
SRR11050166.2709324.1  116    ...................................                                                                                                                     150
SRR11050166.380629.1   133    ..................                                                                                                                                      150
SRR11050166.3435111.1  70     ..............................................................G...G....G....                                                                            145
SRR11050166.3435111.2  112    ..............................................................G...G....G....GT...........C......................                                        1
SRR11050166.3257388.2  1                                                                                                                                             ..A............  15
SRR11050166.2709324.2  102    ..............................................................G...G....G....GT...........C............                                                  1
SRR11050166.1393103.2  50     ..............................................................G...G....G....GT...........C...........                                                   150
SRR11050166.1393103.1  110    ..............................................................G...G....G....GT...........C....................                                          1
SRR11050166.380629.2   85     ..............................................................G.A.G....G....GT.......                                                                   1
SRR11050166.301862.2   110    ..............................................................G...G....G....GT...........C....................                                          1
SRR11050166.301862.1   50     ..............................................................G...G....G....GT...........C...........                                                   150
SRR11050166.2286248.2  2                                                                     ...G....G....GT..........TC...............................................AT..T........  88
SRR11050166.2286248.1  125                                                                   ...G....G....GT..........TC...............................................AT..T........  39

QUERY                  7951   TTAGCCAGCCAAAACCATATCTCCACAGAACCAATAAACCGACAACGAACTTACATCACCCTACTAATTTCTCTACAAACCTTCCTAATCATAGCCTTCGGAGCAACAGAGGTCATCATGTTCTATATTATGTTTGAGGCTACTCTTATC  8100
INFERRED SEQUENCE      7952   CTAGCCAGCCAAAACCACATCTCCACAGAACCAGTAAACCGACAACGAACTTACATYACCYTACTAATTTCTCTACAAACCTTCCTAATTATAGCCTTCGGAGCAACAGAAGTCATCATGTTCTATATTATGTTTGAAGCCACTCTTATC  8101
SRR11050166.1921227.2  1                                                           ....................................T....................A..........................A..C.........  97
SRR11050166.1921227.1  150                                                                              ...............T....................A..........................A..C.........  75
SRR11050166.669425.2   1                                                           ....................................T....................A..........................A..C.........  97
SRR11050166.669425.1   150                                                                              ...............T....................A..........................A..C.........  75
SRR11050166.3257388.2  16     C................C...............G......................T...T............................T....................A........................                 150
SRR11050166.3257388.1  150                                                        ....T...T............................T....................A..........................A..C.T.......  53
SRR11050166.599519.1   131                                                                .............................T................G...A..........................A..C.........  42
SRR11050166.599519.2   1                                                                    ...........................T................G...A..........................A..C.........  88
SRR11050166.2286248.2  89     C................C...............G....                                                                                                                  126
SRR11050166.2286248.1  38     C................C...............G....                                                                                                                  1

QUERY                  8101   CCAACACTTATCATCATCACACGATGAGGAAATCAAACAGAACGCCTAAACGCCGGAACCTACTTCCTATTCTACACACTCGCCGGATCACTCCCTCTCCTAGTTGCCCTATTGATCTTACAAAAAGATCTAGGCACACTATCCATGTTA  8250
INFERRED SEQUENCE      8102   CCAACACTTATCATCATCACACGATGAGGAAATCAAACAGAACGCCTAAGCGCCGGAACCTACTTCCTATTCTANNNNNNNNNNNNNNNNNNNNNNNNNNNNNNNNNNNNNNNNNNNNNNNNNNNNNNNNNNNNNNNNNNNNNNNNNNNN  8251
SRR11050166.1921227.2  98     .................................................G...                                                                                                   150
SRR11050166.1921227.1  74     .................................................G........................                                                                              1
SRR11050166.669425.2   98     .................................................G...                                                                                                   150
SRR11050166.669425.1   74     .................................................G........................                                                                              1
SRR11050166.3257388.1  52     .................................................G..                                                                                                    1
SRR11050166.599519.1   41     .........................................                                                                                                               1
SRR11050166.599519.2   89     ..........................................                                                                                                              130

QUERY                  8251   ACTATACAATACTACAGCCCCACAAAAATAACCGCATGAGGAGACAAAATCTGATGAGCAGGGTGTCTTCTGGCCTTCCTAGTAAAAATGCCACTGTATGGCGTACACCTATGACTACCAAAAGCCCACGTAGAAGCCCCCGTTGCAGGC  8400
INFERRED SEQUENCE      8252   NNNNNNNNNNNNNNCAACCCCACAAAAATAATCGCATGAGGGGATAAAATCTGATGGGTAGGATGTCTTCTAGCCTTCCTAGTAAAAATGCCACTGTATGGCGTACACCTATGACTACCAAAAGCCCACGTAGAAGCCCCCGTTGCAGGC  8401
SRR11050166.654314.1   149                                                                   ........A..............................................................................  63
SRR11050166.654314.2   1                    ..A..............T.........G..T...........G.T...A........A..............................................................................  136

QUERY                  8401   TCCATAGTACTAGCCGCTGTCCTCTTAAAACTAGGAGGATACGGTATGATACGAATGATAGTTATACTAACCCCACTAACCAAAGAACTAGCATACCCATTCATCATCCTAGCCCTATGGGGAATTATCATAACCGGATCCATTTGCCTA  8550
INFERRED SEQUENCE      8402   TCCATAGTACTAGCCGCTGTCCTCCTAAAACTAGGAGGATATGGTATGATACGAATGATAGTTATATTAACCCCACTAACCAAAGAACTAGCATACCCCTTCATTATCCTAGCCCTATGAGGAATTATCATAAYCGGATCCATTTGCCTA  8551
SRR11050166.654314.1   62     ........................C................T....................                                                                                          1
SRR11050166.2160334.2  2                                                                                                                              .............T................  31
SRR11050166.654314.2   137    ..............                                                                                                                                          150
SRR11050166.3399336.2  1                                             ..T........................T...............................C.....T..............A..............................  111
SRR11050166.3399336.1  124                                           ..T........................T...............................C.....T..............A..............................  14
SRR11050166.3399139.2  1                                             ..T........................T...............................C.....T..............A..............................  111
SRR11050166.3399139.1  124                                           ..T........................T...............................C.....T..............A..............................  14
SRR11050166.1492518.1  150                                                                                                                                      ....AA.C.....C......  131
SRR11050166.3602697.2  150                                                                                                                                      ....AA.C.....C......  131
SRR11050166.2719007.2  150                                                                                                                                      ....AA.C.....C......  131
SRR11050166.652135.2   150                                                                                                                                      ....AA.C.....C......  131

QUERY                  8551   CGACAAACCGACCTAAAATCACTCATCGCTTACTCATCAGTCAGCCACATAGGCCTCGTCGCCAGCGGAATTCTAATTCAAACCCCATGAGGCTTCACAGGTGCAATCATCCTAATAATTGCCCACGGCCTAGTTTCATCCGCCCTCTTT  8700
INFERRED SEQUENCE      8552   CGACAAACCGACCTAAAATCACTCATCGCTTACTCATCAGTCAGCCACATAGGTCTAGTCGCCAGCGGAATTCTAATTCAAACCCCATGAGGTTTCACAGGCGCAATTATCCTAATAATTGCCCACGGCCTGGTTTYATCCGCCCTCTTC  8701
SRR11050166.2160334.2  32     .....................................................T..A...................................T........C.....T...........                                 150
SRR11050166.2160334.1  150                                     ....................T..A...................................T........C.....T.......................G.................C  34
SRR11050166.1829226.2  1                                                                                                                                      ...G.................C  22
SRR11050166.2190683.2  1                                                                                                                                     ....G.A..T............C  23
SRR11050166.2190683.1  148                                                                                                                                   ....G....T............C  126
SRR11050166.3399336.2  112    .............                                                                                                                                           124
SRR11050166.3399336.1  13     .............                                                                                                                                           1
SRR11050166.3399139.2  112    .............                                                                                                                                           124
SRR11050166.3399139.1  13     .............                                                                                                                                           1
SRR11050166.1946860.2  1                                                                                                                           ....T.........G.......TT.T......C  33
SRR11050166.932800.1   120                                                              ..T...............................T........C.....T.......................G.................C  29
SRR11050166.932800.2   1                                                                   ...............................T........C.....T.......................G.................C  89
SRR11050166.1492518.1  130    ........A...........G.....T..A.....T...A............C......A.TA.CA.CC.....C..C........C...A.......C..C...G....T..C.....C........                        3
SRR11050166.3602697.2  130    ........A...........G.....T..A.....T...A............C......A.TA.CA.CC.....C..C........C...A.......C..C...G....T..C.....C......                          5
SRR11050166.2719007.2  130    ........A...........G.....T..A.....T...A............C......A.TA.CA.CC.....C..C........C...A.......C..C...G....T..C.....C......                          5
SRR11050166.652135.2   130    ........A...........G.....T..A.....T...A............C......A.TA.CA.CC.....C..C........C...A.......C..C...G....T..C.....C......                          5

QUERY                  8701   TGCCTTGCCAACACAAACTACGAACGAACTCACAGCCGAACTCTCCTCCTTACCCGAGGCCTACAAATAATTTTACCACTAATAGCTGCTTGATGATTCATCGCAAACCTAGCCAATCTAGCACTGCCTCCCCTCCCAAATCTAATAGGA  8850
INFERRED SEQUENCE      8702   TGCCTGGCCAACACAAACTACGAAYGAACTYACAGCCGAACTCTCCTCCTTACTCGAGGCCTACAGATAATTTTACCACTAATAGCTGCTTGATGATTYATCGCAAACCTAGCCAACCTAGCACTACCTCCYCTCYCAAACCTAATAGGA  8851
SRR11050166.4098675.2  2                                                                                                                                                   .........  10
SRR11050166.1829226.1  150                                          ...............T...........G..................................................C........A..............C.........  39
SRR11050166.175118.1   150                                                                           ...........................T.................C........A..............C.........  72
SRR11050166.2160334.1  33     .....G...........................                                                                                                                       1
SRR11050166.175118.2   1                                                                     ..G................................T.................C........A..............C.........  87
SRR11050166.3486483.2  2                                                                                                                                    .....T...T....C.........  25
SRR11050166.3485895.2  2                                                                                                                                    .....T...T....C.........  25
SRR11050166.1829226.2  23     .....G..................T.....T......................T...........G..................................................C........A..                        150
SRR11050166.1946860.1  150                         ...........................T.G..T-..........G.....A............................................C........A..............C.........  23
SRR11050166.1426006.2  1                                                                                                      ....................C........A.T.T.T...T....C.........  54
SRR11050166.2190683.2  24     .....G...............................................T...........G....................................T.............A.......                            147
SRR11050166.2190683.1  125    .....G........C..........................G...........T...........G..................................................A.......                            2
SRR11050166.4043725.2  1                                                                                    ........................--............C........A..............C.........  70
SRR11050166.4043725.1  141                                                                                  ........................--............C........A..............C.........  72
SRR11050166.1349934.2  1                                                                                    ........................--............C........A..............C.........  70
SRR11050166.1349934.1  141                                                                                  ........................--............C........A..............C.........  72
SRR11050166.1946860.2  34     .....G.T.........T..................T...........T...-.T..........G..........................................T......                                     147
SRR11050166.932800.1   28     .....G......................                                                                                                                            1
SRR11050166.932800.2   90     .....G......................                                                                                                                            117
SRR11050166.542295.1   108                        ...T.T..T........................T...........G..................................................C........A..                        1
SRR11050166.541852.1   108                        ...T.T..T........................T...........G..................................................C........A..                        1
SRR11050166.542295.2   1                                ..T........................T...........G..................................................C........A..                        102
SRR11050166.541852.2   1                                ..T........................T...........G..................................................C........A..                        102

QUERY                  8851   GAGCTAATAATCATCACCTCCACATTCAGCTGATCCTACTGAACAATCATCCTAACCGGCCTAGGAACCCTTATCACAGCAGCCTACTCACTATACATATTCCTTATAACACAACGCGGCCCAACCCCCACTCACACAATTACACTACAA  9000
INFERRED SEQUENCE      8852   GAGCTAAYAATCATCACCTCCACATTCAACTGATCCTACTGAACAATCATCCTAACAGGCTTAGGAACCCTTATCACAGCAGCCTACTCAYTATACATATTCCTGATAACACAACGCGGCCYAACCCCCACCCACACAATTACACTACAA  9001
SRR11050166.4098675.2  11     ............................A...........................A...T...........................................G..........................C........            150
SRR11050166.1829226.1  38     ............................A.........                                                                                                                  1
SRR11050166.3486483.1  150                          ......A...........................A...T.............................T.............G..........................C..................  23
SRR11050166.3485895.1  150                          ......A...........................A...T.............................T.............G..........................C..................  23
SRR11050166.175118.1   71     ............................A...........................A...T..........                                                                                 1
SRR11050166.4098675.1  150                                                        ....A...T...........................................G..........................C..................  53
SRR11050166.3234950.2  1                                            .................TA...T...........................................G..........................C..................  112
SRR11050166.175118.2   88     ............................A...........................A...T..                                                                                         150
SRR11050166.4106756.2  2                                                                                                                           ....T.........C..................  34
SRR11050166.3486483.2  26     ............................A...........................A...T.............................T.............G....................                           150
SRR11050166.3485895.2  26     ............................A...........................A...T.............................T.............G....................                           150
SRR11050166.3234950.1  149                                          .................TA...T...........................................G..........................C..................  38
SRR11050166.2775258.2  2                                                                                                                           ....T.........C..................  34
SRR11050166.2775202.2  2                                                                                                                           ....T.........C..................  34
SRR11050166.1946860.1  22     ......................                                                                                                                                  1
SRR11050166.1426006.2  55     ............................A...........................A...T...................................                                                        150
SRR11050166.188682.2   2                                                                                                                      ...................C..................  39
SRR11050166.1426006.1  150                                                                                                                    ..........T.T..T..TC..................  113
SRR11050166.4043725.2  71     .......C....................A...........................A...T..........                                                                                 141
SRR11050166.4043725.1  71     .......C....................A...........................A...T..........                                                                                 1
SRR11050166.1349934.2  71     .......C....................A...........................A...T..........                                                                                 141
SRR11050166.1349934.1  71     .......C....................A...........................A...T..........                                                                                 1

QUERY                  9001   CCATCTCACACCCGAGAACACCTACTTATAACACTACACTTAACCCCCGTCATCCTCCTAGTACTAAAACCAGATATTACGTGAGGCTGATGCTTCTGTAAATATAGTTTAAACAAAACATTAGATTGTGATTCTAAAAATAGGAGTTGA  9150
INFERRED SEQUENCE      9002   CCATCTCACACCCGAGAACATCTACTCATGACACTACACTTAACCCCTGTCATCCTTCTAGTACTAAAACCAGATATTATGTGAGGCTGATGCTTCTGTAAATATAGTTTAAACAAAACATTAGATTGTGATTCTAAAAATAGGAGTTAA  9151
SRR11050166.3933340.1  1                                                                                           ...............................................................A.  65
SRR11050166.3933213.1  1                                                                                           ...............................................................A.  65
SRR11050166.3253675.1  1                                                                                           ...............................................................A.  65
SRR11050166.1267081.2  150                                                                                                                                           .............A.  136
SRR11050166.1267081.1  1                                                                                                          ................................................A.  50
SRR11050166.1577614.2  150                                                                                                   .....................................................A.  96
SRR11050166.188682.1   150                                                                                       .................................................................A.  84
SRR11050166.4106756.1  150                                           ........T........T......................T....................................................................A.  40
SRR11050166.2775258.1  150                                           ........T........T......................T....................................................................A.  40
SRR11050166.2775202.1  150                                           ........T........T......................T....................................................................A.  40
SRR11050166.3486483.1  22     ....................                                                                                                                                    3
SRR11050166.3485895.1  22     ....................                                                                                                                                    3
SRR11050166.1577614.1  1                        ..T.....C..G.................T........T......................T....................................................................A.  132
SRR11050166.4098675.1  52     ....................T.....C..G.................T....                                                                                                    1
SRR11050166.3234950.2  113    ....................T.....C..G........                                                                                                                  150
SRR11050166.4106756.2  35     ....................T.....C..G.................T........T......................T....................................                                    150
SRR11050166.3234950.1  37     ....................T.....C..G.......                                                                                                                   1
SRR11050166.2775258.2  35     ....................T.....C..G.................T........T......................T....................................                                    150
SRR11050166.2775202.2  35     ....................T.....C..G.................T........T......................T....................................                                    150
SRR11050166.188682.2   40     ..................T.T.....CG.G.................T........T..T...................T...............................                                         150
SRR11050166.1426006.1  112    ....................T.....C..G.................T........T......................T................................                                        1
SRR11050166.2655669.2  111                                                                                                                     ...................................A.  75
SRR11050166.2655669.1  1                                                                                                                       ...................................A.  37

QUERY                  9151   AATCTTCTTATTCACCAAGAGAGGCAGGTCGCACTAGGGACTGCTAATCCCCAAGTTCCATGGTTCAAGCCCATGGCTCACTTAGCCCCTAAAGGATAATAGATCATCCGTTGGTCTTAGGAACCAAAGACTCTTGGTGCAACTCCAAGT  9300
INFERRED SEQUENCE      9152   AATCTTCTTATTCACCAAGAGAGGCGGGTCGCACTAGGGACTGCTAATCCCCAAGTTCCATGGTTCAAGCCCATGGCTCACTTAGCCCCTAAAGGATAATAGATCATCCGTTGGTCTTAGGAACCAAAGACTCTTGGTGCAACTCCAAGT  9301
SRR11050166.3933340.2  150         ....................G............................................................................................................................  6
SRR11050166.3933213.2  150         ....................G............................................................................................................................  6
SRR11050166.3253675.2  150         ....................G............................................................................................................................  6
SRR11050166.3933340.1  66     .........................G...........................................................                                                                   150
SRR11050166.3933213.1  66     .........................G...........................................................                                                                   150
SRR11050166.3253675.1  66     .........................G...........................................................                                                                   150
SRR11050166.1267081.2  135    .........................G.............................................................................................................                 1
SRR11050166.1267081.1  51     .........................G..........................................................................                                                    150
SRR11050166.1577614.2  95     .........................G...............................................................A.....                                                         1
SRR11050166.188682.1   83     .........................G.................T.......................................                                                                     1
SRR11050166.4106756.1  39     .........................G.............                                                                                                                 1
SRR11050166.2775258.1  39     .........................G.............                                                                                                                 1
SRR11050166.2775202.1  39     .........................G.............                                                                                                                 1
SRR11050166.1577614.1  133    ..................                                                                                                                                      150
SRR11050166.3856760.2  1                                                                                           ...................T..................TT.......T.................  65
SRR11050166.1566964.2  1                                                                                                     ..................................T...........G........  55
SRR11050166.53087.2    1                                                                                                     ..................................T...........G........  55
SRR11050166.1566964.1  119                                                                                                   ..................................T...........G........  65
SRR11050166.53087.1    119                                                                                                   ..................................T...........G........  65
SRR11050166.2655669.2  74     .........................G..........................................A.....                                                                              1
SRR11050166.2655669.1  38     .........................G..........................................A.....                                                                              111

QUERY                  9301   AGCGGCTATGCACTCTACAGCCTTAATTTTCAACTCCAGCCTACTAATCATCCTATTCCTACTAAGCTACCCAATCCTTACAGCCCTATCCCCAAATGCCCCCAACAAAAACTGAGCCTCCACCCATGTCACCACCGCCGTAAAATGAGC  9450
INFERRED SEQUENCE      9302   AGCGGCTATGCAYTCTACAGCYTTAATTTTCAACTCCAGCCTACTAATTATCCTATCCCTACTAAGCTACCCAATCYTTACAGCCCTATCCYCAAATACCCCCAACAAAAACTGAGCCTCTACCCATGTCACCACCGYCGTGAAATGGGC  9451
SRR11050166.3933340.2  5      .....                                                                                                                                                   1
SRR11050166.3933213.2  5      .....                                                                                                                                                   1
SRR11050166.3253675.2  5      .....                                                                                                                                                   1
SRR11050166.3856760.2  66     ............T........T..........................T.......C............................                                                                   150
SRR11050166.3856760.1  150                      ...T..........................T.......C........................................A......................T....................G.....G..  19
SRR11050166.1503481.2  1                                                                                                    ...A......................T....................G.....G..  56
SRR11050166.942430.2   1                                                                                                    ...A......................T....................G.....G..  56
SRR11050166.1503481.1  150                                                                                                                                         ........G.....G..  134
SRR11050166.942430.1   150                                                                                                                                         ........G.....G..  134
SRR11050166.4124399.2  1                                                                 .................T..............T.....A......................T................T...G.....G..  91
SRR11050166.1571491.2  1                                                                 .................T..............T.....A......................T................T...G.....G..  91
SRR11050166.4124399.1  150                                                                                                            ................T................T...G.....G..  105
SRR11050166.1571491.1  150                                                                                                            ................T................T...G.....G..  105
SRR11050166.2795373.2  1                                                                                                                                       ............G.....G..  21
SRR11050166.1566964.2  56     ................................................T.......C.........                                                                                      121
SRR11050166.53087.2    56     ................................................T.......C.........                                                                                      121
SRR11050166.1566964.1  64     ................................................T.......C.......                                                                                        1
SRR11050166.53087.1    64     ................................................T.......C.......                                                                                        1

QUERY                  9451   TTTCCTAACCAGCCTTATCCCCCTATTTATTTTCCTAGACCAAGGAATAGAAGCCATCACAACAAACTGGCACTGGATAAACACAACAACCTTTGACATTAATATAAGCTTTAAATTCGACCACTACTCCATCATCTTCACCCCTGTAGC  9600
INFERRED SEQUENCE      9452   CTTCCTAACYAGCCTTATTCCACTATTTATTTTCCTAGACCAAGGAATAGAAGCCATCACAACAAACTGACACTGAATAAACACAACAACCTTTGACATCAACACAAGCTTTAAATTCGACCACTACTCCATCATCTTCACCCCCGTAGY  9601
SRR11050166.2278784.1  150                                                                                                                                                ....C.....  141
SRR11050166.2795373.1  149                                                                                                                                                     .....  145
SRR11050166.1623442.1  150                                                                                                                                                ....C....T  141
SRR11050166.1623427.1  150                                                                                                                                                ....C....T  141
SRR11050166.3856760.1  18     C.................                                                                                                                                      1
SRR11050166.2278784.2  2                                                                     ......A.....A.......................C..C.C.......................................C.....  88
SRR11050166.1503481.2  57     C.................T..A...............................................A.....A..................                                                          150
SRR11050166.942430.2   57     C.................T..A...............................................A.....A..................                                                          150
SRR11050166.1503481.1  133    C.................T..A...............................................A.....A.......................C..C.C............................                   1
SRR11050166.942430.1   133    C.................T..A...............................................A.....A.......................C..C.C............................                   1
SRR11050166.1623442.2  3                                               ............................A.....A.......................C..C.C.......................................C....T  111
SRR11050166.1623427.2  3                                               ............................A.....A.......................C..C.C.......................................C....T  111
SRR11050166.4124399.2  92     C........T........T..A.....................................                                                                                             150
SRR11050166.1571491.2  92     C........T........T..A.....................................                                                                                             150
SRR11050166.4124399.1  104    C........T........T..A...............................................A.....A.......................C..                                                  3
SRR11050166.1571491.1  104    C........T........T..A...............................................A.....A.......................C..                                                  3
SRR11050166.2795373.2  22     C........T........T..A..................T............................A..A..A.......................C..C.C........................                       150
SRR11050166.1776810.2  93                              ............................................A.....A.......................C..C.C.............                                  1
SRR11050166.1776810.1  1                               ............................................A.....A.......................C..C.C.............                                  93
SRR11050166.1575477.2  93                              ............................................A.....A.......................C..C.C.............                                  1
SRR11050166.1575477.1  1                               ............................................A.....A.......................C..C.C.............                                  93
SRR11050166.1575412.2  93                              ............................................A.....A.......................C..C.C.............                                  1
SRR11050166.1575412.1  1                               ............................................A.....A.......................C..C.C.............                                  93
SRR11050166.1574619.2  93                              ............................................A.....A.......................C..C.C.............                                  1
SRR11050166.1574619.1  1                               ............................................A.....A.......................C..C.C.............                                  93

QUERY                  9601   CCTATACGTCACATGATCAATCCTAGAATTTGCATCATGATACATACACGCAGACCCGAATATAAACCGATTTTTCAAGTATTTACTACTATTCCTAATCGCAATAATCACCTTGGTAACCGCCAACAACATATTTCAACTTTTCATCGG  9750
INFERRED SEQUENCE      9602   CCTATAYGTCACATGATCCATCCTAGAATTTGCGTCATGATACATACACGCAGACCCGAATATAAACCGATTTTTCAAGTATTTAYTACTATTCCTAATCGCAATAATCACCTTGGTAACCGCCAACAACATATTCCAACTTTTCATCGG  9751
SRR11050166.2278784.1  140    ..................C..............G.....................................................................................................C....            1
SRR11050166.2795373.1  144    ..................C..............G..............................................................................A............G.........C........        1
SRR11050166.1623442.1  140    ......T...........C..............G...................................................T.................................................C....            1
SRR11050166.1623427.1  140    ......T...........C..............G...................................................T.................................................C....            1
SRR11050166.3429021.1  1                                                                                                                                                    ........  8
SRR11050166.2278784.2  89     ..................C..............G............................                                                                                          150
SRR11050166.1623442.2  112    ......T...........C..............G.....                                                                                                                 150
SRR11050166.1623427.2  112    ......T...........C..............G.....                                                                                                                 150
SRR11050166.2671511.2  1                                    ...G.....................................................................................................C...             109
SRR11050166.2671511.1  109                                 ....G.....................................................................................................C..              1
SRR11050166.2671085.2  1                                    ...G.....................................................................................................C...             109
SRR11050166.2671085.1  109                                 ....G.....................................................................................................C..              1

QUERY                  9751   CTGAGAAGGAGTAGGAATCATATCCTTTCTACTAATCGGCTGATGATACGGGCGCGCCAACGCCAACACCGCCGCTCTACAAGCAGTCATCTACAACCGAGTCGGGGACATCGGCCTAATCTTAGCAATAGCATGAATAGCAATAAACCT  9900
INFERRED SEQUENCE      9752   CTGAGAAGGAGTAGGAATCATATCCTTCCTGCTAATCGGCTGATGATACGGACGCGCCGATGCCAACACCGCCGCTCTACAAGCAGTCATCTACAACCGAGTCGGGGACATCGGCCTAATCTTAGCAATAGCATGAATAGCAATAAACCT  9901
SRR11050166.4163124.2  1                                                                                                      ......................................................  54
SRR11050166.3429021.1  9      ...........................C..G....................A......G.T.......................................A....A.........G..........................          150
SRR11050166.298485.2   1                                                                                                      ......................................................  54
SRR11050166.446027.2   150                                                                                                                ..........................................  109
SRR11050166.446027.1   1                                                                                                      ......................................................  54
SRR11050166.445946.2   150                                                                                                                ..........................................  109
SRR11050166.445946.1   1                                                                                                      ......................................................  54
SRR11050166.3429021.2  150                                                                                                                                ..........................  125
SRR11050166.4175300.2  1                                                                                                                                   .........................  25
SRR11050166.1070656.1  131                                                                                                                          .......T........................  100

QUERY                  9901   CAACTCATGAGAAATCCAACAAATCTTTACCCTATCAAAAAACACTGACCTCACCCTCCCACTACTAGGTCTTATCCTAGCAGCCACTGGAAAATCAGCCCAATTCGGGCTACACCCATGACTCCCATCCGCCATAGAAGGCCCAACCCC  10050
INFERRED SEQUENCE      9902   CAATTCATGAGAAATACAACAAATCTTTGCCCTATCCAAAAACACGGACCTCACCCTCCYATTACTAGGGCTTATYTTAGYAGCCACTGGAAAATCAGCCCAATTYGGGCTACATCCATGAYTCCCATCCGCCATAGAAGGCCCAACCMC  10051
SRR11050166.4163124.1  150                                                                                                .............T........T...................................  93
SRR11050166.298485.1   150                                                                                                .............T........T...................................  93
SRR11050166.3077268.1  150                                                     ............T.......G.....TT.....................................T.................................A.  50
SRR11050166.4175300.1  150                                                                  .......G.....TT...T.................................T......T...T........................  63
SRR11050166.4163124.2  55     ...T...........A............G.......C........G...............T.......G......T...................                                                        150
SRR11050166.298485.2   55     ...T...........A............G.......C........G...............T.......C......T...................                                                        150
SRR11050166.446027.2   108    ...T...........A............G.......C........G...............T.......G.....TT...............................                                            1
SRR11050166.446027.1   55     ...T...........A............G.......C........G...............T.......G.....TT...................                                                        150
SRR11050166.445946.2   108    ...T...........A............G.......C........G...............T.......G.....TT...............................                                            1
SRR11050166.445946.1   55     ...T...........A............G.......C........G...............T.......G.....TT...................                                                        150
SRR11050166.3429021.2  124    ...T...........A............G.......C........G...............T.......G.....TT.....................................T.........                            1
SRR11050166.3077268.2  1            .........A............G.......C........G...............T.......G.....TT.....................................T.................................A.  144
SRR11050166.4085040.2  3                                                       ..........T.T.......GT....TT.....................................T...................................  103
SRR11050166.4083577.2  3                                                       ..........T.T.......GT....TT.....................................T...................................  103
SRR11050166.4083390.2  3                                                       ..........T.T.......GT....TT.....................................T...................................  103
SRR11050166.4085040.1  144                                                     ..........T.T.......GT....TT.....................................T...................................  44
SRR11050166.4083577.1  144                                                     ..........T.T.......GT....TT.....................................T...................................  44
SRR11050166.4083390.1  144                                                     ..........T.T.......GT....TT.....................................T...................................  44
SRR11050166.4175300.2  26     ...T...........A............G.......C........G...............T.......G.....TT...T.................................T......T...                           150
SRR11050166.2432266.1  1                                                                                                 .......................T...................................  59
SRR11050166.2181528.1  1                                                                                                 .......................T...................................  59
SRR11050166.152367.1   1                                                                                                 .......................T...................................  59
SRR11050166.2432266.2  112                                                                                               .......................T...................................  54
SRR11050166.2181528.2  112                                                                                               .......................T...................................  54
SRR11050166.152367.2   112                                                                                               .......................T...................................  54
SRR11050166.1070656.1  99     ...T...........A............G.......C........G...............T.......G.....TT......................                                                     1
SRR11050166.1878738.2  3                                                                            .....TT.....................................T...................................  82
SRR11050166.1878738.1  112                                                                          .....TT.....................................T...................................  33
SRR11050166.1507760.2  3                                                                            .....TT.....................................T...................................  82
SRR11050166.1507760.1  112                                                                          .....TT.....................................T...................................  33
SRR11050166.1452234.2  3                                                                            .....TT.....................................T...................................  82
SRR11050166.1452234.1  112                                                                          .....TT.....................................T...................................  33
SRR11050166.967592.2   6                                                      ........---..........C..CC..........AG.A..C..............A..T..C.....C........C..A..............C.....  104
SRR11050166.1523524.2  131                                                    ........---..........C..CC..........AG.A..C..............A..T..C.....C........C..A..............C.....  33
SRR11050166.432707.2   131                                                    ........---..........C..CC..........AG.A..C..............A..T..C.....C........C..A..............C.....  33
SRR11050166.1265073.1  1                                                                                                                       ....C........C..A..............C.....  37
SRR11050166.399694.1   31                                                     ........---..........C..CC..........AG.A..C..............A..T..C.....C........C..A..............C.....  129
SRR11050166.43246.2    31                                                     ........---..........C..CC..........AG.A..C..............A..T..C.....C........C..A..............C.....  129

QUERY                  10051  AGTCTCCGCCCTACTGCACTCAAGCACAATAGTCGTTGCCGGAATCTTCCTACTAATCCGACTTCACCCGCTTATAGAAAATAACCAAACAGCTTTAACCATCTGCCTATGCCTCGGCGCACTAACCACCCTATTTACAGCAACTTGTGC  10200
INFERRED SEQUENCE      10052  AGTCTCCGCCYTACTGCATTCAAGCAMAATAGTCGTTGCCGGAATCTTCCTACTAATCCGACTACACCCACTTATAGAAAATAACCAAACAGCTTTAACCATCTGCCTGTGCCTTGGCGCACTAACCACYCTATTCAYAGCAACTTGTGC  10201
SRR11050166.4163124.1  92     ..........T.......T............................................A.....A......................                                                            1
SRR11050166.298485.1   92     ..........T.......T............................................A.....A......................                                                            1
SRR11050166.3077268.1  49     ..................T..............................                                                                                                       1
SRR11050166.4175300.1  62     ..................T...........................................                                                                                          1
SRR11050166.2490629.2  1                                  .................................T.A.....A......................................G.....T..............T.....C.T............  122
SRR11050166.3077268.2  145    ......                                                                                                                                                  150
SRR11050166.4085040.2  104    ..................T.......A.................                                                                                                            147
SRR11050166.4083577.2  104    ..................T.......A.................                                                                                                            147
SRR11050166.4083390.2  104    ..................T.......A.................                                                                                                            147
SRR11050166.2490629.1  150                                                                                   .............................G.....T..............T.....C.T............  80
SRR11050166.2199313.2  1                          .............T.............G........C......A.....A......................................G.....T.............T......C..............  130
SRR11050166.4085040.1  43     ..................T.......A................                                                                                                             1
SRR11050166.4083577.1  43     ..................T.......A................                                                                                                             1
SRR11050166.4083390.1  43     ..................T.......A................                                                                                                             1
SRR11050166.146787.2   144                                                ......G............A.....A......................................G.....T....................C..............  38
                                                                                  \                                                                                                 
                                                                                  |                                                                                                 
                                                                                  T
SRR11050166.146787.1   1                                                            .........A.....A......................................G.....T....................C..............  96
SRR11050166.2432266.1  60     ..................T..................................AG...G..                                                                                           120
SRR11050166.2181528.1  60     ..................T..................................AG...G..                                                                                           120
SRR11050166.152367.1   60     ..................T..................................AG...G..                                                                                           120
SRR11050166.2432266.2  53     ..................T..................................                                                                                                   1
SRR11050166.2181528.2  53     ..................T..................................                                                                                                   1
SRR11050166.152367.2   53     ..................T..................................                                                                                                   1
SRR11050166.1878738.2  83     ..................T.............                                                                                                                        114
SRR11050166.1878738.1  32     ..................T.............                                                                                                                        1
SRR11050166.1507760.2  83     ..................T.............                                                                                                                        114
SRR11050166.1507760.1  32     ..................T.............                                                                                                                        1
SRR11050166.1452234.2  83     ..................T.............                                                                                                                        114
SRR11050166.1452234.1  32     ..................T.............                                                                                                                        1
SRR11050166.2438588.2  1                                .....................................A.....A......................................G.....T....................                 109
SRR11050166.2438588.1  111                              .....................................A.....A......................................G.....T....................                 3
SRR11050166.344715.2   1                                .....................................A.....A......................................G.....T....................                 109
SRR11050166.344715.1   111                              .....................................A.....A......................................G.....T....................                 3
SRR11050166.967592.2   105    ......A........C...........T.....T..A..A......                                                                                                          150
SRR11050166.967592.1   150                                                                                                                                             .....GTC..C..  138
SRR11050166.1523524.2  32     ......A........C...........T....                                                                                                                        1
SRR11050166.432707.2   32     ......A........C...........T....                                                                                                                        1
SRR11050166.1265073.1  38     ......A........C...........T.....T..A..A.........T....C.....CT.C.....C..AGC........G..                                                                  123
SRR11050166.399694.1   130    ....C.A........C.....                                                                                                                                   150
SRR11050166.43246.2    130    C.....A........C.....                                                                                                                                   150

QUERY                  10201  CCTTACCCAAAACGATATCAAAAAAATCGTTGCATTCTCAACATCCAGTCAACTAGGCCTAATAATGGTCACAATCGGCCTAAACCAGCCCCAACTAGCCTTCCTACACATCTGCACACACGCCTTCTTCAAGGCCATACTATTTCTATG  10350
INFERRED SEQUENCE      10202  CCTCCCCCAAAACGATATCAAAAAAATYGTTGCATTCTCAACATCAAGCCAGCTAGGCCTAWTAATAGTCACAATCGGCCTAAACCAGYCCCAACTAGCCTTCCTACACATCTGCACACACGCCTTCTTCAAKGCCATACTATTTCTATG  10351
SRR11050166.3499201.2  150                                                                               .........................................................T.................  76
SRR11050166.3499201.1  1              .....................................A..C..G..............A.................................................................T.................  142
SRR11050166.2199313.1  150                          .......................A..C..G.........T....A.....................T.............................................................  23
SRR11050166.1574242.2  1                                                                                                                              ..............................  30
SRR11050166.1104803.2  1                                                                                                                              ..............................  30
SRR11050166.2490629.2  123    ...C.......................                                                                                                                             149
SRR11050166.2490629.1  79     ...C.......................T.................A..C..G..............A............                                                                         1
SRR11050166.2199313.2  131    ...C..........T.....                                                                                                                                    150
SRR11050166.146787.2   37     ...C...........................A.....                                                                                                                   1
SRR11050166.146787.1   97     ...C...........................A.....                                                                                                                   133
SRR11050166.967592.1   137    ......A.....T..C..............A..C.....C..T..A...........A..C.....A..T.........A.C.....A..A..C.....A.....G........T..C..............A....               1
SRR11050166.43246.1    150                                                           ..A..C.....A..T.........A.C.....A..A..C.....A.....G........T..C..............A............A.G..  56
SRR11050166.399694.2   150                                                           ..A..C.....A..T.........A.CC....A..A..C.....A.....G........T..C..............A............A.G..  56

QUERY                  10351  CTCGGGATCAATTATTCACAGCCTAAACGACGAACAAGACATCCGAAAGATAGGAGGACTACACAAGCTACTTCCATTCACCTCATCCTGCCTAACCATTGGCAGCCTTGCCCTAACCGGCACCCCATTTCTGGCTGGATTCTTCTCAAA  10500
INFERRED SEQUENCE      10352  CTCAGGATCAATTATTCACAGCCTCAACGACGAACAAGACATCCGAAAAATAGGAGGATTACACAAACTACTTCCATTCACCTCATCCTGCCTAACTATTGGAAGCCTCGCCCTAACCGGCACCCCATTCCTGGCCGGATTCTTCTCAAA  10501
SRR11050166.1574242.1  150                                                                        ............................T.....A.....C....................C.....C..............  69
SRR11050166.1104803.1  150                                                                        ............................T.....A.....C....................C.....C..............  69
SRR11050166.725224.1   150                                                                                                                                   ..C.....C..............  128
SRR11050166.3499201.2  75     ...A....................C.......................A.........T.......A........                                                                             1
SRR11050166.3499201.1  143    ...A....                                                                                                                                                150
SRR11050166.2199313.1  22     ...A..................                                                                                                                                  1
SRR11050166.1574242.2  31     ...A....................C.......................A.........T.......A.............................T.....A.....C...........                                150
SRR11050166.1104803.2  31     ...A....................C.......................A.........T.......A.............................T.....A.....C...........                                150
SRR11050166.725224.2   2                         .....C.......................A.........T.......A.............................T.....A.....C....................C.....C..............  132
SRR11050166.43246.1    55     ...C..G..C..C..C....A...T...A.T........T..T.....A......                                                                                                 1
SRR11050166.399694.2   55     ...C..G..C..A..C....A...T...A.T........T..T.....A......                                                                                                 1

QUERY                  10501  AGACGCAATCATCGAAGCCTTAAACACATCCCACCTAAACGCCTGAGCCCTAACCCTAACCCTATTAGCCACATCATTCACCGCAGTCTACAGCTTCCGCGTAGTCTTCTTCGCACTCATAGGACATCCACGATCCCTACCATTAGCCCC  10650
INFERRED SEQUENCE      10502  AGACGCAATCATCGAAGCCTTAAACACATCCCACCTAAACGCCTGAGCCCTAACCCTAACCCTATTAGCCACATCATTCACCGCAGTCTACAGCTTCCGCGTAGTCTTCTTCGCACTTATAGGTCATCCACGATCCTTACCATTATCCCC  10651
SRR11050166.1962431.2  1                                                                ...........................................................T.....T............T........T....  92
SRR11050166.1574242.1  68     ....................................................................                                                                                    1
SRR11050166.1104803.1  68     ....................................................................                                                                                    1
SRR11050166.725224.1   127    .........................................................................................................A...........T.....T...                         1
SRR11050166.1962431.1  150                                                                                              ...........................T.....T............T........T....  91
SRR11050166.725224.2   133    ..................                                                                                                                                      150
SRR11050166.2842607.2  1         ..................................................................................................................                                   114
SRR11050166.2842607.1  114       ..................................................................................................................                                   1

QUERY                  10651  AATTAACGAAAATAACCCAACCGTAATTAACCCAATCAAACGCCTCGCTTGAGGGAGCATTATCGCCGGCCTACTAATCACATATAACTTCCTCCCAACAAAAACACAAATCATAACAATACCCCCACTTCTAAAATTAAGTGCCCTATT  10800
INFERRED SEQUENCE      10652  AATTAACGAAAACAACCCAACCGTAATTAACCCAATCAAACGCCTCGCTTGAGGGAGCATTATCGCCGGCCTACTAATCAYATACAAYTTTTTCCCAACAAAAACACAAATCATAACAATACTCCCATTTTTAAAATTAAGTGCCCTACT  10801
SRR11050166.1962431.2  93     ............C.............................................                                                                                              150
SRR11050166.1962431.1  90     ............C.......................................................................C.....                                                              1
SRR11050166.3338221.2  2                                                                                                                                                           .  2
SRR11050166.3884162.1  150                                                                                                                       .......T....T..T.................C.  116
SRR11050166.2955882.1  150                                                                                                                       .......T....T..T.................C.  116
SRR11050166.1657158.1  150                                                                                                                       .......T....T..T.................C.  116
SRR11050166.3884162.2  1                                                              ........................T...C..T..TT..............................T....T..T.................C.  94
SRR11050166.2955882.2  1                                                              ........................T...C..T..TT..............................T....T..T.................C.  94
SRR11050166.1657158.2  1                                                              ........................T...C..T..TT..............................T....T..T.................C.  94

QUERY                  10801  GGTATCGATCACTGGGCTATTACTCGCCACCACCATAACAGACCTAACATCAAAACAACTCAGCCCAACACCAAAAATCAAGCCACACAATTTCTCCAATATACTAGGGTTTTACCCCGCCGTAATGCATCGCCTTCCACCAAAAATTAG  10950
INFERRED SEQUENCE      10802  GGTATCAATCACTGGTCTATTAATCGCCAYYAYCATAACAGACTTAAYATCAAAACAACTYAACYCAACACCAAAAATCAAGCCACACAATTTCTCYAACATACTAGGGTTTTACCCAGCCGTAATGCATCGCCTTCCACCAAAAATTAA  10951
SRR11050166.4124400.2  1                                                                                                             ..............A...............................A  47
SRR11050166.4124247.2  1                                                                                                             ..............A...............................A  47
SRR11050166.4123963.2  1                                                                                                             ..............A...............................A  47
SRR11050166.3338221.1  150                                            ...T..................A.................................T..C.................A...............................A  41
SRR11050166.3338221.2  3      ......A........T......A....................T..................A.................................T..C.................A..............................    150
SRR11050166.3884162.1  115    ......A........T......A......TT.T..........T...T............T.A.T..................................C...............                                     1
SRR11050166.2955882.1  115    ......A........T......A......TT.T..........T...T............T.A.T..................................C...............                                     1
SRR11050166.1657158.1  115    ......A........T......A......TT.T..........T...T............T.A.T..................................C...............                                     1
SRR11050166.3884162.2  95     ......A........T......A......TT.T..........T...T........                                                                                                150
SRR11050166.2955882.2  95     ......A........T......A......TT.T..........T...T........                                                                                                150
SRR11050166.1657158.2  95     ......A........T......A......TT.T..........T...T........                                                                                                150
SRR11050166.3791841.2  1                                                                                                                                                 ..........A  11
SRR11050166.3791841.1  90                                                                                                                                                ..........A  80
SRR11050166.2172801.2  1                                                                                                                                                 ..........A  11
SRR11050166.2172801.1  90                                                                                                                                                ..........A  80

QUERY                  10951  CCTCACCCTAGGACAACTAATCGCTACACAACTAGTAGACCAAGCATGGTTCGAAAAAGCCGGCCCTAAAGGAATCACCTCCAACCAAATCCCAATAATCAAAACAATTAACAACGCACAGCAAGGAATAATCAAAACCTACCTAACCAT  11100
INFERRED SEQUENCE      10952  CCTCACCCTAGGACAACTAATCGCCACACAACTAGTAGACCAAGCATGGTTCGAAAAAGTCGGCCCTAAAGGAGTTACCTCCAACCAAATCCCAATAATCAAAACAATTAACAACGCACAACAAGGAATAATCAAAACCTACCTAACCAT  11101
SRR11050166.4124400.1  150       .....................C..................................T.............G.T............................................A.............................  4
SRR11050166.4124247.1  150       .....................C..................................T.............G.T............................................A.............................  4
SRR11050166.4123963.1  150       .....................C..................................T.............G.T............................................A.............................  4
SRR11050166.4124400.2  48     ........................C..................................T.............G.T...........................                                                 150
SRR11050166.4124247.2  48     ........................C..................................T.............G.T...........................                                                 150
SRR11050166.4123963.2  48     ........................C..................................T.............G.T..........................                                                  149
SRR11050166.3338221.1  40     ........................C...............                                                                                                                1
SRR11050166.255258.1   1                                                                                                                 .............A.............................  43
SRR11050166.3682717.2  3       .....T.........T.......C..................................T.............G.T............................................A............................   150
SRR11050166.1102654.2  3       .....T.........T.......C..................................T.............G.T............................................A............................   150
SRR11050166.3682717.1  150                                                                        .....G.T............................................A.............................  69
SRR11050166.1102654.1  150                                                                        .....G.T............................................A.............................  69
SRR11050166.2333093.2  3       .....T.........T.......C..................................T...........A.G.T............................................A............................   150
SRR11050166.2333093.1  150                                                                        ...A.G.T............................................A.............................  69
SRR11050166.1247418.2  136                                                                                ............................................A.............................  63
SRR11050166.1247418.1  4                                                                                  ............................................A.............................  77
SRR11050166.2190210.2  1                                                                                                                 ......G......A.............G............G..  43
SRR11050166.3791841.2  12     .............T..........C..........................A.......T.............G.T...                                                                         90
SRR11050166.3791841.1  79     .............T..........C..........................A.......T.............G.T...                                                                         1
SRR11050166.2172801.2  12     .............T..........C..........................A.......T.............G.T...                                                                         90
SRR11050166.2172801.1  79     .............T..........C..........................A.......T.............G.T...                                                                         1

QUERY                  11101  CTTCACCCTCACGACAGCCCTCGCTGTCCTACTGATACTAA	CGGCCCGCAACGCTCCCCGACCCAAACCACGAGTCAACTCCAAAACCACAAACAAAGTAAGCAACAGCACCCACCCACAAATTATCAACACCCACCCACCA  11250
INFERRED SEQUENCE      11102  CTTCAYCCTCACAACAGCCCTCGCTGTCCTACTAATATTAACAACCTAACGGCCCGCAACGCTCCACGACTCAAACCACGAGTCAGCTCCAAAACCACAAACAAAGTAAGCAACAGCACCCACCCACAAATTATCAACACCCACCCACCA  11251
SRR11050166.4124400.1  3      ...                                                                                                                                                     1
SRR11050166.4124247.1  3      ...                                                                                                                                                     1
SRR11050166.4123963.1  3      ...                                                                                                                                                     1
SRR11050166.810250.1   150                                                                              ...........G................................................................  75
SRR11050166.255258.2   150                    .................A...T...........................A....T..............G................................................................  17
SRR11050166.2812756.2  1                                                              .........A....T..............G................................................................  94
SRR11050166.2812756.1  150                                                                              ...........G.................................T..............................  75
SRR11050166.810250.2   1                                                              .........A....T..............G................................................................  94
SRR11050166.255258.1   44     ............A....................A...T...........................A....T..............G.....................                                             150
SRR11050166.3480653.2  1                                                                                        ...G................................................................  68
SRR11050166.3682717.1  68     .....T......A....................A...T...........................A..                                                                                    1
SRR11050166.1102654.1  68     .....T......A....................A...T...........................A..                                                                                    1
SRR11050166.3480653.1  150                                                                                                              ............................................  107
SRR11050166.2333093.1  68     .....T......A....................A...T...........................A..                                                                                    1
SRR11050166.2190210.1  150                    .................A...T.................C.........A....T...........G..G.......................................................A........  17
SRR11050166.1247418.2  62     ............A....................A...T........................                                                                                          1
SRR11050166.1247418.1  78     ............A....................A...T........................                                                                                          139
SRR11050166.2190210.2  44     ............A....................A...T...........................A....T...........A..G.....................                                             150
SRR11050166.1990739.1  1                                                                                       ....G................................................................  69
SRR11050166.1990739.2  125                                                                                     ....G.................................................C..............  57
SRR11050166.1721504.2  93                                                       ...............A....T..............G.........................................................         1
SRR11050166.114104.2   93                                                       ...............A....T..............G.........................................................         1
SRR11050166.114104.1   1                                                        ...............A....T..............G.........................................................         93
SRR11050166.1721504.1  1                                                        ...............A....T..............G........G................................................         93

QUERY                  11251  GAAGAGTATATCAACGCCACCCCACTAAAATCACCACGAACTACAGAAAGCTCTTTTAACTCCTCTACCACAACCAAAGAGCCCCCGTACCACCCACCAGACACCCAACCACCAACCAACAACACACCAAAAATATAGACCACCGCATAA  11400
INFERRED SEQUENCE      11252  GAAGAGTACATCAAYGYCACCCCACTAAAATCACCACGAACTACAGAAAGCTCCTTCAACTCCTCTACCACAACNNNNNNNNNNNNNNNNNNNNNNNNNNNNNNNNNNNNNNNNNNNNNNNNNNNNNNNNNNNNNNNNNNNNNNNNNNNN  11401
SRR11050166.810250.1   74     ........C.....T.T....................................C..C.................                                                                              1
SRR11050166.255258.2   16     ........C.......                                                                                                                                        1
SRR11050166.2812756.2  95     ........C.....T.T....................................C..                                                                                                150
SRR11050166.2812756.1  74     ........C.....T.T....................................C..C.................                                                                              1
SRR11050166.810250.2   95     ........C.....T.T....................................C..                                                                                                150
SRR11050166.3480653.2  69     ..---...C.........................................T.....C..T.........................                                                                   150
SRR11050166.3480653.1  106    ..---...C.........................................T.....C..T..........................A.........A..........                                             3
SRR11050166.2190210.1  16     ........C.......                                                                                                                                        1
SRR11050166.2886320.1  1                                                                                                                               ................A...G........  29
SRR11050166.1990739.1  70     ........C............................................C..                                                                                                125
SRR11050166.1990739.2  56     ........C............................................C..                                                                                                1
SRR11050166.2886320.2  146                                                                                                                                  ...........AG..G........  123

QUERY                  11401  CTAAGAACAGACCAATCCCCCCAAGCCTCAGGATATGGCTCCGCAGCCAAAGCTGCAGAATACGCAAACACCACCAACATCCCACCCAAATAAATCAAAAACAAAACCAGAGACAAAAAAGACCCGCCATGCCCAACCAACACACCACAA  11550
INFERRED SEQUENCE      11402  NNNNNNNNNNNNNNNNNNNNNNNNNNNNNNNNNNNNNNNNNNNNNNNNNNNGCCGCAGAATATGCAAACACCACCAACATCCCACCCAAATAAATCAAAAACAAAACCAAAGACAAAAAAGACCCGCCATGCCCAACCAACACACCACAA  11551
SRR11050166.2869089.1  1                                                              ......T..............................................A........................................  94
SRR11050166.2869010.1  1                                                              ......T..............................................A........................................  94
SRR11050166.2868998.1  1                                                              ......T..............................................A........................................  94
SRR11050166.2112546.1  1                                                              ......T..............................................A........................................  94
SRR11050166.1919391.2  1                                                         ..C........T..............................................A........................................  99
SRR11050166.1919391.1  150                                                                                                                                ..........................  125
SRR11050166.2311424.2  2                                                                                                                                            ................  17
SRR11050166.1442287.2  2                                                                                                                                            ................  17
SRR11050166.2722190.2  1                                                                                                                                   .........................  25
SRR11050166.1356635.1  1                                                                                          .........................A........................................  66
SRR11050166.2886320.1  30     .........C.....C...................A.................C........TC...............C......T......................A...........                               150
SRR11050166.2886320.2  122    ......T..........GG......G...G.....A....G...........GC.G......T....................G...GG.................G..A............                              1

QUERY                  11551  CCAAAAGCTGCAGCCAAAACCAACCCCAAGGCCGCAAAATATGGTGCAGGATTAGAAGCAACTGCCACTAACCCCAACACCAAACCAACTAAAAACACAAAAGTAAGACTAACCATTGATTCTGCCCGGACTTTAACCGAGACCCGCGGC  11700
INFERRED SEQUENCE      11552  CCAAAAGCTGCAGCCAAAACCAGCCCCAAGGCCGCAAAATATGGTGCAGGATTAGAAGCAACTGCCACTAGCCCCAACACCAAACCAACCAAAAACACAAAAGTAAGACTAGCCATTGATTCTGCCCGGACTTTAACCGAGACCCGTGGC  11701
SRR11050166.3029942.1  149                                                                                                                    ..................................T...  112
SRR11050166.3029889.1  149                                                                                                                    ..................................T...  112
SRR11050166.2869089.1  95     ......................G.................................                                                                                                150
SRR11050166.2869010.1  95     ......................G.................................                                                                                                150
SRR11050166.2868998.1  95     ......................G.................................                                                                                                150
SRR11050166.2112546.1  95     ......................G.................................                                                                                                150
SRR11050166.3872305.2  1                                                                                                 ....................G..................................T...  59
SRR11050166.3029942.2  1                                                                                             ..C.....................G..................................T...  63
SRR11050166.3029889.2  1                                                                                             ..C.....................G..................................T...  63
SRR11050166.2311424.1  150                                      ....................................G..................C.....................G..................................T...  35
SRR11050166.1919391.2  100    ......................G............................                                                                                                     150
SRR11050166.1919391.1  124    ......................G...............................................G..................C.....................G............                            1
SRR11050166.1442287.1  150                                      ....................................G..................C.....................G..................................T...  35
SRR11050166.2311424.2  18     ......................G...............................................G..................C.....................G.....................                   150
SRR11050166.1442287.2  18     ......................G...............................................G..................C.....................G.....................                   150
SRR11050166.2722190.2  26     ......................G...T...........................................G..................C.....................G.............                           150
SRR11050166.1356635.1  67     ......................G...........................C..............A....G.............                                                                    150
SRR11050166.2722190.1  150                ..........G...T...........................................G..................C.....................G..................................T...  13
SRR11050166.2112546.2  150                                                   .......................G..................C.....................G.........A.....................A..T...  48
SRR11050166.2869089.2  150                                                   .......................G..................C.....................G.........A.....................A..T...  48
SRR11050166.2869010.2  150                                                   .......................G..................C.....................G.........A.....................A..T...  48
SRR11050166.2868998.2  150                                                   .......................G..................C.....................G.........A.........G...........A..T...  48
SRR11050166.1356635.2  150             ..G..........G.....G.........C.....G.......................C.G..................C.....A...............G..................................T...  10
SRR11050166.3696405.2  3                                                                                                                                                         ...  5
SRR11050166.3696405.1  96                                                                                                                                                        ...  94
SRR11050166.2277382.2  3                                                                                                                                                         ...  5
SRR11050166.2277382.1  96                                                                                                                                                        ...  94

QUERY                  11701  CTGAAAAACCACCGTTGTATTCAACTACAGAAACCATAATGACCAGCCTACGAAAAACCCACCCAATTGCCAAAATCGTAAACGACATATTCATCGACCTCCCAGCCCCATCAAACATCTCAGCCTGATGAAACTACGGCTCCCTGCTAG  11850
INFERRED SEQUENCE      11702  CTGAAAAACCACCGTTGTATTCAACTACAGAAACCATAATGACCAGCCTACGAAAAACCCACCCAATCGCCAAAATCGTAAACGACATATTCATCGACCTCCCAGCCCCATCAAACATCTCAGCCTGATGAAACTACGGCTCCCTACTAG  11851
SRR11050166.3029942.1  111    ...................................................................C...........................................                                         1
SRR11050166.3029889.1  111    ...................................................................C...........................................                                         1
SRR11050166.3872305.2  60     ...............................................................T...C.......................                                                             150
SRR11050166.3872305.1  150           ........................................................T...C.............................................................................A....  8
SRR11050166.3029942.2  64     ...................................................................C...................                                                                 150
SRR11050166.3029889.2  64     ...................................................................C...................                                                                 150
SRR11050166.2311424.1  34     ..................................                                                                                                                      1
SRR11050166.1442287.1  34     ..................................                                                                                                                      1
SRR11050166.592029.2   1             .....T......................................................C.............................................................................A....  143
SRR11050166.592029.1   150                             ..........................................C.............................................................................A....  26
SRR11050166.467975.2   1             .....T......................................................C.............................................................................A....  143
SRR11050166.467975.1   150                             ..........................................C.............................................................................A....  26
SRR11050166.1916679.1  1                                                                          .............................................................................A....  82
SRR11050166.1916067.1  1                                                                          .............................................................................A....  82
SRR11050166.1262640.1  1                                                                          .............................................................................A....  82
SRR11050166.1916679.2  150                                                                            .........................................................................A....  73
SRR11050166.1916067.2  150                                                                            .........................................................................A....  73
SRR11050166.1262640.2  150                                                                            .........................................................................A....  73
SRR11050166.2838306.1  150                                                                              ..T....................................................................A....  75
SRR11050166.2722190.1  12     ............                                                                                                                                            1
SRR11050166.2112546.2  47     ...............................................                                                                                                         1
SRR11050166.2869089.2  47     .............T.................................                                                                                                         1
SRR11050166.2838306.2  1                                                                   ......C........T....................................................................A....  89
SRR11050166.2869010.2  47     .............C........C........................                                                                                                         1
SRR11050166.2767102.2  1                                                                                                                                                ....T..A....  12
SRR11050166.1527812.2  1                                                                                                                                                ....T..A....  12
SRR11050166.2868998.2  47     .G...........T........C........................                                                                                                         1
SRR11050166.1356635.2  9      .........                                                                                                                                               1
SRR11050166.3696405.2  6      ...G...............................................................C.........................                                                           98
SRR11050166.3696405.1  93     ...G...............................................................C.........................                                                           1
SRR11050166.2277382.2  6      ...G...............................................................C.........................                                                           98
SRR11050166.2277382.1  93     ...G...............................................................C.........................                                                           1
SRR11050166.2678830.1  147                                                                                    ...C..TC......T.....A..T........C.....T...T.A..........TT..G.....T....  78

QUERY                  11851  GACTGTGCTTAATTACACAAATCCTTACAGGCCTCTTCCTAGCCATACACTACACCTCAGATATCTCAACCGCCTTCTCCTCAGTAGCCCACATTTGCCGAGACGTCAACTACGGCTGACTAATCCGAAACCTACACGCAAACGGCGCCT  12000
INFERRED SEQUENCE      11852  GACTATGCTTAATTACACAGATCCTTACAGGTCTCTTCCTAGCCATACACTACACCTCAGACATCTCAACCGCCTTTTCCTCAGTAGCCCACATTTGCCGAGACGTCAACTACGGCTGACTAATCCGAAACCTACACGCCAACGGTGCCT  12001
SRR11050166.3872305.1  7      ....A..                                                                                                                                                 1
SRR11050166.592029.2   144    ....A..                                                                                                                                                 150
SRR11050166.592029.1   25     ....A..............G.....                                                                                                                               1
SRR11050166.467975.2   144    ....A..                                                                                                                                                 150
SRR11050166.467975.1   25     ....A..............G.....                                                                                                                               1
SRR11050166.1916679.1  83     ....A..............G...........T.............................C......                                                                                    150
SRR11050166.1916067.1  83     ....A..............G...........T.............................C......                                                                                    150
SRR11050166.1262640.1  83     ....A..............G...........T.............................C......                                                                                    150
SRR11050166.1916679.2  72     ....A..............G...........T.............................C.........                                                                                 2
SRR11050166.1916067.2  72     ....A..............G...........T.............................C.........                                                                                 2
SRR11050166.1262640.2  72     ....A..............G...........T.............................C.........                                                                                 2
SRR11050166.2838306.1  74     ....A..............G...........T.............................C............                                                                              1
SRR11050166.2767102.1  150                                                            .....C..............T..............................................................C.....T....  57
SRR11050166.1527812.1  150                                                            .....C..............T..............................................................C.....T....  57
SRR11050166.2838306.2  90     ....A..............G...........T......A......................                                                                                           150
SRR11050166.2767102.2  13     ....A............T.G...........T....................A........C..............T.............................................................              150
SRR11050166.1527812.2  13     ....A............T.G...........T....................A........C..............T.............................................................              150
SRR11050166.2678830.1  77     ..G.C...C....AGTC......A.......T..T...T................A.......CAAT...A.....                                                                            2

QUERY                  12001  CATTCTTCTTCATCTGCATCTACCTTCACGTCGCCCGAGGCCTATACTACGGCTCATACCTTTACATAGAAACCTGAAACATCGGAGTTATCCTCTTACTACTAGTTATAATAACCGCATTCGTAGGATACGTACTACCTTGAGGACAAA  12150
INFERRED SEQUENCE      12002  CATTCTTCTTCATCTGCGTCTACCTTCACGTCGCCCGAGGCCTGTACTACGGCTCATACCTTTACATAGAAACCTGAAACATCGGAGTCATCCTCTTACTACTAGTTATAATAACCGCATTCGTAGGATACGTACTACNNNNNGGACAAA  12151
SRR11050166.3407196.1  1                                                                                                                                                     .......  7
SRR11050166.2767102.1  56     .................G.........................G............                                                                                                1
SRR11050166.1805034.1  1                                                                                                                                                     .......  7
SRR11050166.1804941.1  1                                                                                                                                                     .......  7
SRR11050166.1527812.1  56     .................G.........................G............                                                                                                1
SRR11050166.3038759.1  118                        .......................G............................................C.................................................              1
SRR11050166.3038397.2  1                          .......................G............................................C.................................................              118
SRR11050166.3038397.1  118                        .......................G............................................C.................................................              1
SRR11050166.3003549.2  1                          .......................G............................................C.................................................              118
SRR11050166.3003549.1  118                        .......................G............................................C.................................................              1
SRR11050166.1982355.2  1                          .......................G............................................C.................................................              118
SRR11050166.1982355.1  118                        .......................G............................................C.................................................              1
SRR11050166.1822788.2  1                          .......................G............................................C.................................................              118
SRR11050166.1822788.1  118                        .......................G............................................C.................................................              1
SRR11050166.3038759.2  1                          .......................G.......................................A....C.................................................              118
SRR11050166.3967939.2  146                                                                                                      ..C...........G..A..C.....C..T..T.....T..C..........  95
SRR11050166.3967939.1  2                                         ..C..T.....T.....A...........T.A...G...........T..G..AG.G..AC.T..C...........G..A..C.....C..T..T.....T..C..........  116

QUERY                  12151  TGTCTTTCTGAGGCGCCACAGTAATTACCAACCTACTTTCAGCCGTCCCATACATCGGAGACGCCCTGGTCCAATGGATCTGGGGCGGCTTCTCAGTCGACAATGCAACACTAACCCGATTCTTTGCATTCCACTTTCTATTCCCATTCA  12300
INFERRED SEQUENCE      12152  TATCTTTCTGAGGCGCCACAGTAATTACCAACCTACTATCAGCCGTCCCATACATCGGAGACGCCCTAGTCCAATGGATCTGAGGCGGCTTCTCAGTAGACAATGCAACCCTAACCCGATTCTTTGCATTCCACTTTCTATTCCCATTCA  12301
SRR11050166.3407196.2  150                              ...........A.............................A..............A..............A...........C........................................  27
SRR11050166.3407196.1  8      .A...................................A.............................A..............A..............A...........C.................................         150
SRR11050166.1805034.2  150                              ...........A.............................A..............A..............A...........C........................................  27
SRR11050166.1805034.1  8      .A...................................A.............................A..............A..............A...........C.................................         150
SRR11050166.1804941.2  150                              ...........A.............................A..............A..............A...........C........................................  27
SRR11050166.1804941.1  8      .A...................................A.............................A..............A..............A...........C.................................         150
SRR11050166.2992331.2  1                                                                                                                                                        ....  4
SRR11050166.1259048.2  1                                                                                                                                                        ....  4
SRR11050166.3967939.2  94     .A.....T...........C........A.....T..C.....G.....C.....A......A....T..............A...........                                                          1
SRR11050166.3967939.1  117    .A.....T...........C........A.....                                                                                                                      150

QUERY                  12301  TCATCGCAGGTGCCGCAATCCTTCACCTCCTTTTTCTACATGAAACCGGATCAAACAACCCTACAGGTCTAACCTCAGACACAGACAAAATCCCATTCCACCCATACTTCTCCTACAAAGACCTACTAGGCTTCGCCATCATACTAATTG  12450
INFERRED SEQUENCE      12302  TCATCGCAGGTGCCGCAATTCTTCACCTCCTTTTCCTACATGAAACTGGATCAAATAACCCCACAGGCCTAACCTCAGACGCAGACAAAATCCCATTCCACCCATACTTCTCYTACAAAGACCTGCTAGGYTTCGCCATCATACTAATTG  12451
SRR11050166.3407196.2  26     ...................T......                                                                                                                              1
SRR11050166.1805034.2  26     ...................T......                                                                                                                              1
SRR11050166.1804941.2  26     ...................T......                                                                                                                              1
SRR11050166.2992331.2  5      ...................T..............C...........T........T.....C.....C............G...........................................G.....................      150
SRR11050166.2992331.1  150                              ........C...........T........T.....C.....C............G...........................................G.........................  27
SRR11050166.1259048.2  5      ...................T..............C...........T........T.....C.....C............G...........................................G.....................      150
SRR11050166.1259048.1  150                              ........C...........T........T.....C.....C............G...........................................G.........................  27
SRR11050166.3869206.1  118                                                                                                                  ..T...........G.....T...................  79
SRR11050166.1382370.1  118                                                                                                                  ..T...........G.....T...................  79
SRR11050166.3869206.2  1                                                                                                                       ...........G.....T...................  37
SRR11050166.1382370.2  1                                                                                                                       ...........G.....T...................  37

QUERY                  12451  CCCTGGCCTCCCTAGCCCTATTCTCCCCAAACCTTCTAGGAGACCCAGAAAACTTCACACCCGCAAACCCACTAGTTACACCACCCCACATTAAGCCAGAATGATACTTCCTGTTTGCATACGCCATTCTACGATCCATCCCAAATAAGC  12600
INFERRED SEQUENCE      12452  CCCTAGCCTCCCTAGCCCTATTCTCCCCAAACCTGCTAGGAGACCCAGAAAACTTCACACCCGCAAACCCACTAGTTANNNNNNNNNNNNNNNAGCCAGAATGATACTTCCTATTTGCATACGCCATCCTACGATCCATCCCAAACAAGC  12601
SRR11050166.2992331.1  26     ....A.....................                                                                                                                              1
SRR11050166.1259048.1  26     ....A.....................                                                                                                                              1
SRR11050166.745796.1   1                                                                                                   ...................A..............C.................C....  57
SRR11050166.745796.2   150                                                                                                                           ........C.................C....  120
SRR11050166.3869206.1  78     ....A.............................G...........................................                                                                          1
SRR11050166.1382370.1  78     ....A.............................G...........................................                                                                          1
SRR11050166.3869206.2  38     ....A.............................G...........................................                                                                          115
SRR11050166.1382370.2  38     ....A.............................G...........................................                                                                          115

QUERY                  12601  TAGGCGGGGTCCTGGCACTAGTACTTTCCATCCTCGTACTAATAGTAGTCCCAATCCTCCACACCTCTAAGATACGAAGCCTAACCTTCCGACCAGTCTCACAATTCCTATTCTGAGCACTAGTAGCAGACATAGCAGTACTAACATGAA  12750
INFERRED SEQUENCE      12602  TAGGCGGGGTCCTGGCATTAGTACTTTCCATCCTCGTATTGATAGTAGTCCCAATTCTACACACCTCTAAGATACGAAGCCTAACTTTTCGACCAATCTCACAATTCCTATTCTGGGCANNNNNNNCAGACATAGCAGTACTAACATGAA  12751
SRR11050166.1134819.1  1                                                                                                                                    ........................  24
SRR11050166.745796.1   58     .................T....................T.G..............T..A..........................T..T....                                                           150
SRR11050166.745796.2   119    .................T....................T.G..............T..A..........................T..T......A...................G...                                 1
SRR11050166.1277545.1  1                                                                                                                                         ...................  19
SRR11050166.2324148.2  107                                                                                                                                       ...................  89
SRR11050166.2323821.2  107                                                                                                                                       ...................  89
SRR11050166.1277545.2  107                                                                                                                                       ...................  89
SRR11050166.2324148.1  1                                                                                                                                         ...................  19
SRR11050166.2323821.1  1                                                                                                                                         ...................  19

QUERY                  12751  TTGGGGGAATACCAGTAGAACACCCATTTGTCATCATTGGTCAAGCAGCATCAATCCTATACTTCAGCCTCTTTATTATCCTAATCCCAATAGCAGGACAAATTGAAAATAAAATCCTGCGATTAAACTGCTCTAGTAGCTTAGTCCTTA  12900
INFERRED SEQUENCE      12752  TTGGAGGAATACCAGTAGAACACCCATTCATCATCATTGGTCAAGCAGCATCAATCCTATACTTCAGCCTCTTTATTATCCTAATCCCAATAGCAGGACAAATTGAAAACAAAATCCTGCGATTAAACTGCTCTAGTAGCTTAGTCCTTA  12901
SRR11050166.1134819.2  150                                               ..................................................................C........................................  44
SRR11050166.848793.2   1                                    ...............................................................................C........................................  120
SRR11050166.848793.1   150                                                                                                                           ...............................  120
SRR11050166.1134819.1  25     ....A.......................CA...............................................................................C................                          150
SRR11050166.1277545.1  20     ....A.......................CA...........................................................                                                               108
SRR11050166.2324148.2  88     ....A.......................CA..........................................................                                                                1
SRR11050166.2323821.2  88     ....A.......................CA..........................................................                                                                1
SRR11050166.1277545.2  88     ....A.......................CA..........................................................                                                                1
SRR11050166.2324148.1  20     ....A.......................CA............................G..............................                                                               108
SRR11050166.2323821.1  20     ....A.......................CA............................G..............................                                                               108

QUERY                  12901  AAGCACCGGTCTTGTAATCCGAAGATCGAAGGTTAAAATCCTCCCTAGCGCCTAATCAGAGGAAGGAGAATTTAACTCCCACCCTTAACTCCCAAAGCTAAGATTCTGCTTAAAACTACCCTCTGACTTATGACGACCACGCCATATGTA  13050
INFERRED SEQUENCE      12902  AAGCACCGGTCTTGTAATCCGGAGATCGAAGGTTAAAATCCTCCCTAGCGCCTAATCAGAGGAAGGAGAATTTAACTCCCACCCTTAACTCCCAAAGCTAAGATTCTACTTAAAACTACCCTCTGACNNNNGACGACTACGCTCATGTATA  13052
SRR11050166.1134819.2  43     .....................G.....................                                                                                                             1
SRR11050166.848793.2   121    .....................G........                                                                                                                          150
SRR11050166.848793.1   119    .....................G.....................................................................................A...........                                 1
SRR11050166.3940099.2  1                                                                                                                                         ......T.......G.A..  20
                                                                                                                                                                            \       
                                                                                                                                                                            |       
                                                                                                                                                                            T
SRR11050166.3167663.2  84                                                ................................................................A...................                         1
SRR11050166.3167663.1  1                                                 ................................................................A...................                         84

QUERY                  13051  CTATAATAAACTTATGTACTAATACATATATGCACAATCATACATGAATGCACCAGTACATGGACGTACAATTGTACATGCTTATATTAGTACATGTACGCATGGCAATATATGTATGCATTAGTACATACTATGCATAATCTTGCATAA  13200
INFERRED SEQUENCE      13053  CAATAATACACTTATGTACTAACACATAT--GCACAACCATGCATGAATGCACCAGTACATGGACGTATGACTGCACATGCTTGCATTAGTACATGTACGCATGGCAATATATGTATGCATTAGTACATACTATGCATAATCTTACATAA  13200
SRR11050166.3940099.1  150                                                                                                                              ......................A.....  123
SRR11050166.3940099.2  21     .A......C.............C......--......C...G..........................TG.C..C........GC...............................................                    150
SRR11050166.3751133.2  2                                                                                                                                         .............A.....  20
SRR11050166.3751133.1  125                                                                                                                                       .............A.....  107
SRR11050166.3631056.1  125                                                                                                                                       .............A.....  107
SRR11050166.3631056.2  2                                                                                                                                         .............A.....  20

QUERY                  13201  ACCATCATTACCTTAATAACTTATAGTAACTCTTAACAAAACGTCCCACAGGACAATGACCAAGAAATAAGGTGAACAAAAACTTACTCAAACCAAAAGCTAATATTGAAATCACTCAATCGCCCAATTCCTTGTTCAGCTCGGCTACGG  13350
INFERRED SEQUENCE      13201  ACCATAATTACCTTAGCAACCTACAGTAACTCTTAACAAAACGTCCCACAGGACAATGACCAAGAAATAAGGCGAACATAAACTTACTCAAACCAAAAGCTAATATTGAAATCACTCAATCGCCCAATTCTTTGTTCAGCTCAGCTACGG  13350
SRR11050166.1240786.2  150                                                                                                       ...............................T...........A.......  100
SRR11050166.1240748.2  150                                                                                                       ...............................T...........A.......  100
SRR11050166.3940099.1  122    .....A.........GC...C..C................................................C.....T...........................................                              1
SRR11050166.1240786.1  1       ....A.........GC...C..C................................................C.....T...................................................T...........A.......  149
SRR11050166.1240748.1  1       ....A.........GC...C..C................................................C.....T...................................................T...........A.......  149
SRR11050166.3751133.2  21     .....A.........GC...C..C................................................C.....T...........................A..                                           129
SRR11050166.3751133.1  106    .....A.........GC...C..C................................................C.....T...........................                                              1
SRR11050166.3631056.1  106    .....A.........GC...C..C................................................C.....T...........................                                              1
SRR11050166.2750891.2  1                                                        ......................C.....T...................................................T...................  100
SRR11050166.2750891.1  111                                                      ......................C.....T...................................................T...................  12
SRR11050166.2677154.2  111                                                      ......................C.....T...................................................T...................  12
SRR11050166.2677154.1  1                                                        ......................C.....T...................................................T...................  100
SRR11050166.2516283.2  111                                                      ......................C.....T...................................................T...................  12
SRR11050166.2516283.1  1                                                        ......................C.....T...................................................T...................  100
SRR11050166.23519.2    111                                                      ......................C.....T...................................................T...................  12
SRR11050166.23519.1    1                                                        ......................C.....T...................................................T...................  100
SRR11050166.23076.2    111                                                      ......................C.....T...................................................T...................  12
SRR11050166.23076.1    1                                                        ......................C.....T...................................................T...................  100
SRR11050166.3631056.2  21     .....A.........GC...C..C................................................C.....T............G..............A..                                           129
SRR11050166.2531764.2  1                               ....................--.........................C.....T.............................................                            97
SRR11050166.2531764.1  97                              ....................--.........................C.....T.............................................                            1

QUERY                  13351  ACTTCTAGCAGTATATTATAATCCTAAATTATGCACAGTAAGAGACCACCAACGATTTTAACAGGAATACACAGTCCATGTAAGGTCAAGGACAAATATCGTGGGGGTAACACAACTGAACTATTTCTGGCATCTGGCTCCTTCGTCAGG  13500
INFERRED SEQUENCE      13351  ACTTCTAGCAGTATATTACAATCCTAAATTATGCGCATTAAGAGACCACCAACAATTTTAACAAGAATACACAGTCCATGTAAGGTCAAGGACAAATATCGTGGGGGTAATACAACTGAACTATTTCTGGCATCTGGCTCCTTCGTCAGG  13500
SRR11050166.495434.2   1                                                                                          ..........................T.......................................  66
SRR11050166.495434.1   138                                                                                        ..........................T.......................................  73
SRR11050166.1240786.2  99     ..................C...............G..T...............A.........A...................................                                                     1
SRR11050166.1240748.2  99     ..................C...............G..T...............A.........A...................................                                                     1
SRR11050166.1240786.1  150    .                                                                                                                                                       150
SRR11050166.1240748.1  150    .                                                                                                                                                       150
SRR11050166.2750891.2  101    ...........                                                                                                                                             111
SRR11050166.2750891.1  11     ...........                                                                                                                                             1
SRR11050166.2677154.2  11     ...........                                                                                                                                             1
SRR11050166.2677154.1  101    ...........                                                                                                                                             111
SRR11050166.2516283.2  11     ...........                                                                                                                                             1
SRR11050166.2516283.1  101    ...........                                                                                                                                             111
SRR11050166.23519.2    11     ...........                                                                                                                                             1
SRR11050166.23519.1    101    ...........                                                                                                                                             111
SRR11050166.23076.2    11     ...........                                                                                                                                             1
SRR11050166.23076.1    101    ...........                                                                                                                                             111

QUERY                  13501  AACATAACTGGACTTTCCATTAAAATTGCTTTTTTGTACATTGACTAATGCGGTTAAGCCCTATTTCGTTACCTGGCATGCCGGGCATTTATCCCTACCATCTGGTTTTCTTTTTTTTTTTCGGGTGGACCTCATCAACATGTGAGACTG  13650
INFERRED SEQUENCE      13501  AACATAACTGGACTTTCCATTAGAATTGCTTTTTTGTACATTGACTAATGCGGTTAAGCCCTATTTCGTTACCTGGCATGCCGGGCATTTTTTCCTACCATCTGGTTTTCTTTTTTTTTT-CGGGTGGACCTCATCAACATGTGAGACTG  13649
SRR11050166.3872475.2  1                                                                                         .......T.T...........................-.............................  66
SRR11050166.211676.2   1                                                                                         .......T.T...........................-.............................  66
SRR11050166.211605.2   1                                                                                         .......T.T...........................-.............................  66
SRR11050166.495434.2   67     ......................G.................................................                                                                                138
SRR11050166.495434.1   72     ......................G.................................................                                                                                1
SRR11050166.3872475.1  146                                                                                                 ...........................-.............................  91
SRR11050166.878405.1   146                                                                                                 ...........................-.............................  91
SRR11050166.211676.1   146                                                                                                 ...........................-.............................  91
SRR11050166.211605.1   146                                                                                                 ...........................-.............................  91
SRR11050166.878405.2   1                                                                                         .......T.T...........................-.............................  66

QUERY                  13651  CACGCCGAGAAATCAAATAAGGGTGGACAGAATGAAGCAGGTAATAATGATGAATGGTGTAAAGACATAATTTATATAACCACATACGTCTATATCAAGTGCATAGAGATATACTCACCATAATCCTAAGTTTCCCCCCTCACGCCTCGC  13800
INFERRED SEQUENCE      13650  CACGCCGAGAAATCAAATAAGGGTGGACAGAATGAAGCAGGTAGTAGTGGTGAATGGTGTAAAGACATAATTTATATAACCACATACATCTATATCAAGTGCATAGAGATATACTCACCATAATCCTAAGTTTCCCCCCTCACGCCTCGC  13799
SRR11050166.3872475.2  67     ...........................................G..G..G..................................                                                                    150
SRR11050166.211676.2   67     ...........................................G..G..G..................................                                                                    150
SRR11050166.211605.2   67     ...........................................G..G..G..................................                                                                    150
SRR11050166.3872475.1  90     ...........................................G..G..G.....................................A..                                                              1
SRR11050166.878405.1   90     ...........................................G..G..G.....................................A..                                                              1
SRR11050166.211676.1   90     ...........................................G..G..G.....................................A..                                                              1
SRR11050166.211605.1   90     ...........................................G..G..G.....................................A..                                                              1
SRR11050166.878405.2   67     ...........................................G..G..G...............A...........C......                                                                    150

QUERY                  13801  GCGCGACAAACCCCCCTACCCCCCAACGTCCCTGACTCCTATTCAACTCCTGCCAAACCCCTAAAACAGGAAGGACGAGACACTGGCCCTCACACACCTTCACCCACTTAGAATGCACAAAATTTTTGTATATATATAGTTAAAAAAATT  13950
INFERRED SEQUENCE      13800  GCGCGACAAACCCYCYTACCCCCCTACGTCCCTGACTTTTATTCAACTCCTGCCAAACCCCTAAAACAGGAAAGACGAGAYACTGGCCCTCACACACCTTCACCCACTTAGAATGCACAAAATTTTTGTATATATATAGTTAAAAAAATT  13949
SRR11050166.3382788.1  150                                                                                                                         .................................  118
SRR11050166.3382965.1  150                                                                                                                         ..C.............C................  118
SRR11050166.3553990.2  1            ..................T............TT.................................A.........................CA.G........T.......................................  144
SRR11050166.3553990.1  150            ................T............TT.................................A.........................CA.G........T.......................................  9
SRR11050166.3382965.2  1            .......T.T........T............TT.................................A.......T.................CA.G........T.......................................  144
SRR11050166.2399349.2  1                          ....T............TT.................................A.....................T...CA.G.....-..T.......................................  129
SRR11050166.2399349.1  150                                                         ...................A.....................T...CA.G......-.T.......................................  55
SRR11050166.3382788.2  1            .......T.T........T............TT.................................A.......T.................CA.G........T.....................................G.  144

QUERY                  13951  ACGCAGCACTACAGAGTAAGCCCCCTACCTCAAACCCCAACGTCCAAGAACCCCTGTCACAAACCACAGCAGCTCGTGTAGCTTACATAAAAGCATAACACTGAAGATGTTAAGATGAGTCCTAATAAGGCTCCACAGGCAGACAGGTAT  14100
INFERRED SEQUENCE      13950  ACGCAGCACTACAGAGTAACCTCCCTACCTCAAACCACAACGTCCAAAAACCCCTGTCACAAACCACAACAGCTCGTGTAGCTTACATAAAAGCATAACACTGAAGATRTTAAGATGAGTCCTAATAAGACTCCACAGGCAGACAGGTAT  14099
SRR11050166.3382788.1  117    ...................C.T..............A..........A....................A................................................                                   1
SRR11050166.3382965.1  117    ...................C.T..............A..........A....................A................................................                                   1
SRR11050166.2770341.2  145                          ..............A..........A....................A.......................................A....................A....................  18
SRR11050166.2770341.1  1         ................C.T..............A..........A....................A.......................................A....................A....................  147
SRR11050166.1920451.2  145                          ..............A..........A....................A.......................................A....................A....................  18
SRR11050166.1920451.1  1         ................C.T..............A..........A....................A.......................................A....................A....................  147
SRR11050166.811482.2   145                          ..............A..........A....................A.......................................A....................A....................  18
SRR11050166.811482.1   1         ................C.T..............A..........A....................A.......................................A....................A....................  147
SRR11050166.3553990.2  145    ......                                                                                                                                                  150
SRR11050166.3553990.1  8      ........                                                                                                                                                1
SRR11050166.3382965.2  145    ......                                                                                                                                                  150
SRR11050166.2399349.2  130    ...................                                                                                                                                     148
SRR11050166.2399349.1  54     ...................C.T..............A..........A......                                                                                                  1
SRR11050166.3382788.2  145    ......                                                                                                                                                  150

QUERY                  14101  GGTCCCTGCTTTAACATCAGCTTTAATTTAACTTACACATGCAAGTATCCGCACCCCAGTGAGAATGCCCTCAACACCCAACCGGAACAGAGGAGCGGGCATCAGGCACGCACTCGCAGCCCAAGACGCCTTGCTACGCCACACCCCCAA  14250
INFERRED SEQUENCE      14100  GGTCCCTGCTTTAACATNNNNNNNNNNNNNNNTTACACATGCAAGTATCCGCACCCCAGTGAGAATGCCCTCAACACCCGACCGGAACAGAGGAGCGGGCATCAGGCACGCACTCGCAGCCTAAGACGCCTTGCTATGTCACACCCCCAA  14249
SRR11050166.1091445.2  3                                      ...............................................G.........................................T..............T.T...........  120
SRR11050166.2770341.2  17     .................                                                                                                                                       1
SRR11050166.2770341.1  148    ...                                                                                                                                                     150
SRR11050166.1920451.2  17     .................                                                                                                                                       1
SRR11050166.1920451.1  148    ...                                                                                                                                                     150
SRR11050166.811482.2   17     .................                                                                                                                                       1
SRR11050166.811482.1   148    ...                                                                                                                                                     150
SRR11050166.2806199.1  1                                                                                                                                                           .  1
SRR11050166.1409426.2  1                                                                                                                                                           .  1

QUERY                  14251  GGGTACTCAGCAGTGATTAATATTAAACATAAGCGAAAGCTTGATTTAGTTAAAATTAAGAGGGTCGGTAAAACTCGTGCCAGCCACCGCGGTTATACGAGAGACCCAAGTTGACATCTACGGCGTAAAGCGTGATTATAGGCCGACAAA  14400
INFERRED SEQUENCE      14250  GGGTACTCAGCAGTGATTAATATTAAACATAAGCGAAAGCTTGATTTAGTTAGAATTAAGAGGGTCGGTAAAACTTGTGCCAGCCACCGCGGTTATACGAGAGACCCAAGTTGACATCCACGGCGTAAAGCGTGATTATAGGCCGACAAA  14399
SRR11050166.1091445.1  150                              ..........................G......................T..........................................C...............................  27
SRR11050166.1091445.2  121    ..............................                                                                                                                          150
SRR11050166.539265.2   1                                                                     .......................................................C...............................  87
SRR11050166.950906.2   1                                                                                                                                                  ..........  10
SRR11050166.950615.2   1                                                                                                                                                  ..........  10
SRR11050166.2806199.1  2      ...A.T...........A........G......T....A.....C.C...C..GG.........C..............................A.......G...T....A.A..AC...........G...G...              141
                                                          \                                                                                     \                                   
                                                          |                                                                                     |                                   
                                                          C                                                                                     T
SRR11050166.1409426.2  2      ...A.T...........A........G......T....A.....C.C...C..GG.........C..............................A.......G...T....A.A..AC...........G...G...              141
                                                          \                                                                                     \                                   
                                                          |                                                                                     |                                   
                                                          C                                                                                     T
SRR11050166.2074639.2  1                                                                .........................G..................................C................                 77
SRR11050166.2074639.1  77                                                               ....C......C................................................C................                 1

QUERY                  14401  CAACTAAAGCCAAAACCCCTCAAAGCCGTTATACGCTAGTCGAGGGCCGTAGGACCCAAAACGAAAGTAACTTTAACACAACAGCCCTAGACCACACGACAGCTGGGACACAAACTGGGATTAGATACCCCACTATGCCCAGTCATAAAC  14550
INFERRED SEQUENCE      14400  YAACTAAAGCCAAAACCCCTCAAAGCCGTTATACGCTAATCGAGGACCATAGGACCCCAAACGAAAGTAGCTTTAACACAACAAACCTAGACCACACGACAGCTGGGACACAAACTGGRATTAGATACCCCACTATGCCCAGTCATAAAC  14549
SRR11050166.1620378.1  150                                                                                                                       ...................................  116
SRR11050166.950906.1   150                                                                                                                            ..............................  121
SRR11050166.950615.1   150                                                                                                                            ..............................  121
SRR11050166.450240.1   150                                                                                                                       ...................................  116
SRR11050166.1091445.1  26     ..........................                                                                                                                              1
SRR11050166.539265.2   88     ......................................A......A..A........C..                                                                                            147
SRR11050166.1620378.2  1                                  ..........A......A..A....................G.............AA.................................................................  122
SRR11050166.450240.2   1                                  ..........A......A..A....................G.............AA.................................................................  122
SRR11050166.950906.2   11     T.....................................A......A..A....................G.............AA.................................A.....................            150
SRR11050166.950615.2   11     T.....................................A......A..A....................G.............AA.................................A.....................            150
SRR11050166.539265.1   150                           ............G..A......A..A........C..-........G.............AA.................................................................  25
SRR11050166.1630817.2  1                                                                                                                                     ...T...................  23
SRR11050166.1630817.1  98                                                                                                                                    ...T...................  76
SRR11050166.2458665.2  2                                             ......A..A....................G.............AA.............................................                      92
SRR11050166.2458665.1  91                                            ......A..A....................G.............AA.............................................                      1

QUERY                  14551  CTTGATGATAAGCTACAAATATCATCCGCCAGGGAACTACAAGCACATCGCTCGAAACCCAACGGACTTGGCGGTGCCCCACACCCACCTAGAGGAGCCTGTTCTATAACTGACAATCCCCGTTCAACCTCACCACCCCTAGCCCCTTCA  14700
INFERRED SEQUENCE      14550  CTTGATGATAAACTACAAATATCATCCGCCAGGGAACTACAAGCGCATCGCTCGAAACCCAACGGACTTGGCGGTGCCCCACACCCACCTAGAGGAGCCTGTTCTATAACTGACAATCCCCGTTCAACCTCACCACCCCTAGCCCCTTCA  14699
SRR11050166.1620378.1  115    ...........A................................G......................................................................                                     1
SRR11050166.950906.1   120    ...........A................................G...........................................................................                                1
SRR11050166.950615.1   120    ...........A................................G...........................................................................                                1
SRR11050166.450240.1   115    ...........A................................G......................................................................                                     1
SRR11050166.999725.2   1                                                      ......................................................................................................  102
SRR11050166.1620378.2  123    ...........A................                                                                                                                            150
SRR11050166.450240.2   123    ...........A................                                                                                                                            150
SRR11050166.539265.1   24     ...........A............                                                                                                                                1
SRR11050166.1630817.2  24     ...........A................................G..............................                                                                             98
SRR11050166.1630817.1  75     ...........A................................G..............................                                                                             1

QUERY                  14701  GTCTATATACCACCGTCGTAAGCTCACCCTGTGAAGGACTAACAGTAAGCAAGATGGGCACAACCCAAAACGTCAGGTCGAGGTGTAGCACATGGAGTGGGAAGAAATGGGCTACATTTTCTGCCTACAGAACACCACGGACAACGCCAT  14850
INFERRED SEQUENCE      14700  GTCTATATACCACCGTTGTAAGCTCACCCTGTGAAGGMTTAACAGTAAGCAAAATGGGCACAACCCAAAACGTCAGGTTGAGGTGTAGCACATGGAGTGGAAAGAAATGGGCTACATTTTCTGTCTACAGAATACCACGGACAACGCCAT  14849
SRR11050166.2562960.1  150                                                                                                                                             .............  138
SRR11050166.2562960.2  1                                                                                           ...............A......................T........T.................  65
SRR11050166.999725.2   103    ................T....................CT.........                                                                                                        150
SRR11050166.999725.1   150             .......T.....................T.............A.........................T.....................A......................T........T.................  10

QUERY                  14851  GAAACCTGCCGTTTGAAGGAGGATTTAGCAGTAAAAAGAAAACAGAGAGTTCTTTTGAAGCCGGCCCTGGGGCGCGCACACACCGCCCGTCACTCTCCACTACAATTATTTTTCACAGGAAAATAATCACCAACCCAAGACTAAATAATA  15000
INFERRED SEQUENCE      14850  GAAACCTGCCGTTCGAAGGAGGATTTAGCAGTAAAAAGAAAACAGAGAGTTCTTTTGAAGCCGGCCCTGGGGCGCGCACACACCGCCCGTCACTCTCCACTACAATTATTTTTCACAGGAAAATAATCACCAACCCAAAACTAAATAATA  14999
SRR11050166.573453.2   3                                                                                                                                                 ...........  13
SRR11050166.4244956.2  1                                                       .........................................................................................A...........  101
SRR11050166.2562960.1  137    .............C...........................................................................................................................               1
SRR11050166.141483.2   2                                                                                                          ......................................A...........  51
SRR11050166.141483.1   148                                                                                                        ......................................A...........  99
SRR11050166.1174713.2  1                                                       ..........................................................G..............................A...........  101
SRR11050166.530400.2   2                                                                                                          ....G.................................A...........  51
SRR11050166.530400.1   148                                                                                                        ......................................A...........  99
SRR11050166.2562960.2  66     .....................................................................................                                                                   150
SRR11050166.999725.1   9      .........                                                                                                                                               1

QUERY                  15001  CAATATTGGTTATACCAGTGGAGACAAGTCGTAACACGGTAAGTGTACCGGAAGGTGCACTTGGAACAACCAGAGCGTAGCTAAGAAAGCCTAAGCACCTCACTTACACTGAGACGATACCCGTGCAAGTCGGGTCGCACTGAGCCATAG  15150
INFERRED SEQUENCE      15000  CAATATTGGTTATACCAGTGGAGACAAGTCGTAACACGGTAAGTGTACCGGAAGGTGCACTTGGAACAACCAGAGCGTAGCTAAGAAAGCCTAAGCACCTCACTTACACTGAGACGATACCCGTGCAAGTCGGGTCGCACTGAGCCATAG  15149
SRR11050166.573453.2   14     .........................................................................................................................................               150
SRR11050166.4244956.2  102    .................................................                                                                                                       150
SRR11050166.141483.2   52     ..................................................................................................                                                      149
SRR11050166.141483.1   98     ..................................................................................................                                                      1
SRR11050166.1174713.2  102    .................................................                                                                                                       150
SRR11050166.530400.2   52     ..................................................................................................                                                      149
SRR11050166.530400.1   98     ..................C...............................................................................                                                      1
SRR11050166.573453.1   150                                                    ......................................................................................................  49
SRR11050166.4244956.1  150            .......................................................................................T....T...................T....T........................  9
SRR11050166.1174713.1  150            .......................................................................................T....T...................T....T........................  9
SRR11050166.3500418.2  1                                                                      .........................................................................A............  86
SRR11050166.4060892.2  2                                                                                                                   .........................................  42
SRR11050166.224464.2   2                                                                                                                   .........................................  42
SRR11050166.223181.2   2                                                                                                                   .........................................  42
SRR11050166.156945.2   2                                                                                                                   .........................................  42
SRR11050166.4060892.1  150                                                                                                                              ............................  123
SRR11050166.224464.1   150                                                                                                                              ............................  123
SRR11050166.223181.1   150                                                                                                                              ............................  123
SRR11050166.156945.1   150                                                                                                                              ............................  123
SRR11050166.3500418.1  150                                                                                                                                                      ....  147
SRR11050166.4079800.2  1                                                                                                                                                 .....T.....  11
SRR11050166.4079800.1  137                                                                                                                                               .....T.....  127

QUERY                  15151  AGCTAGCCACACCCCCAGCCCAAGTGCACACGAATACATAACCATAAATAGTCCAAAAAACGCAAACTAAACCATTCTACCACCCAAGTATGTGCGACAGAAAAGGAAAACAGAGCAATAGAAATAGTACCGCAAGGGAAAGCTGAAAGA  15300
INFERRED SEQUENCE      15150  AGCTAGCCACACCACCAGCCCAAGTGCACACAAATACATAACCACAAATAATTCAAAAAACACAAACTAAACCATTYTAYCACCCAAGTATGTGCGACAGAAAAGGAAAATAGAGCAATAGAGA-AGTACCGCAAGGGAAAGCTGAAAGA  15298
SRR11050166.573453.1   48     .............A.................A............C...                                                                                                        1
SRR11050166.2182038.1  150                                                                                                   ...............T...........G.-.........................  97
SRR11050166.152701.1   150                                                                                                   ...............T...........G.-.........................  97
SRR11050166.4244956.1  8      ........                                                                                                                                                1
SRR11050166.3869080.1  150                                                                                                                                                  ........  143
SRR11050166.1174713.1  8      ........                                                                                                                                                1
SRR11050166.3500418.2  87     .............A.................A............C.....A.T........A..                                                                                        150
SRR11050166.4060892.2  43     .............A.................A............C.....A.T........A..............T..T............................                                            150
SRR11050166.224464.2   43     .............A.................A............C.....A.T........A..............T..T............................                                            150
SRR11050166.223181.2   43     .............A.................A............C.....A.T........A..............T..T............................                                            150
SRR11050166.156945.2   43     .............A.................A............C.....A.T........A..............T..T............................                                            150
SRR11050166.3869080.2  2                                                                     .................T...T.........................T......T....G.-.........................  87
SRR11050166.4060892.1  122    .............A.................A............C.....A.T........A..............T..T..............................T...........                              1
SRR11050166.224464.1   122    .............A.................A............C.....A.T........A..............T..T..............................T...........                              1
SRR11050166.223181.1   122    .............A.................A............C.....A.T........A..............T..T..............................T...........                              1
SRR11050166.156945.1   122    .............A.................A............C.....A.T........A..............T..T..............................T...........                              1
SRR11050166.3500418.1  146    .............A.................A............C.....A.T........A................................................T...........G.-......................     1
SRR11050166.2182038.2  1                                ..T..A............C.....A.T........A................................................T...........G.-.........................  123
SRR11050166.152701.2   1                                ..T..A............C.....A.T........A................................................T...........G.-.........................  123
SRR11050166.4079800.2  12     .............A.................A............C.....A.T........A................................................T...........                              133
SRR11050166.4079800.1  126    .............A.................A............C.....A.T........A................................................T...........                              5
SRR11050166.2807721.2  101                  .................A............C.....A.T........A................................................T....                                     1
SRR11050166.2807721.1  1                    .................A............C.....A.T........A................................................T....                                     101
SRR11050166.2475550.2  101                  .................A............C.....A.T........A................................................T....                                     1
SRR11050166.2475550.1  1                    .................A............C.....A.T........A................................................T....                                     101

QUERY                  15301  GATATGAAACAGCCCGCCAAAGCACAAAAAAGCAGAGACTAACCCTCGTACCTTTTGCATCATGATCTAGCCAGAACAATCAGGCAAAGAGCCCTACAGTCTGACCCCCCGAAACTAAGTGAGCTACTCCAAGACAGCATATTAGAGCCA  15450
INFERRED SEQUENCE      15299  GATATGAAACAGCCCGCCAAAGCACAAAAAAGCAGAGACTAACCCTCGTACCTTTTGCATCATGATCTAGCCAGAACAATCAGGCAAAGAGCCCTACAGTCTGACCCCCYGAAACTAAGTGAGCTACTCCAAGACAGCACATTAGAGCCA  15448
SRR11050166.2182038.1  96     ................................................................................................                                                        1
SRR11050166.152701.1   96     ................................................................................................                                                        1
SRR11050166.3869080.1  142    ......................T..............................C.................T...................................................................C..          1
SRR11050166.2549305.1  148                                                                                                            .....T.............................C..........  103
SRR11050166.2549267.1  148                                                                                                            .....T.............................C..........  103
SRR11050166.986035.1   148                                                                                                            .....T.............................C..........  103
SRR11050166.2549305.2  4                                                                               ..................................................................C..........  81
                                                                                                                                            \                                       
                                                                                                                                            |                                       
                                                                                                                                            T
SRR11050166.2549267.2  4                                                                               ..................................................................C..........  81
                                                                                                                                            \                                       
                                                                                                                                            |                                       
                                                                                                                                            T
SRR11050166.986035.2   4                                                                               ..................................................................C..........  81
                                                                                                                                            \                                       
                                                                                                                                            |                                       
                                                                                                                                            T
SRR11050166.3869080.2  88     ......................T..............................C.........                                                                                         150
SRR11050166.2182038.2  124    ...........................                                                                                                                             150
SRR11050166.152701.2   124    ...........................                                                                                                                             150
SRR11050166.3933254.2  112                                                                                                                      .........................C..........  77
SRR11050166.3933254.1  1                                                                                                                        .........................C..........  36
SRR11050166.3933159.2  112                                                                                                                      .........................C..........  77
SRR11050166.3933159.1  1                                                                                                                        .........................C..........  36

QUERY                  15451  ACCCGTCTCTGTGGCAAAAGAGTGGGAAGATCTTTGAGTAGAGGTGACAAACCTAACGAACTTAGTGATAGCTGGTTGCTTAGGAAATGGATATAAGTTCAGCTTACTGCCATTCTCAGATCAACATAATAAGAACCAACAAGAACCTAA  15600
INFERRED SEQUENCE      15449  ACCCGTYTCTGTAGCAAAAGAGTGGGAAGATCTTTGAGTAGAGGTGATAAACCTAACGAACTTAGTGATAGCTGGTTGCTTAGGAAATGGATACAAGTTCAGNNNNNNNNNNNNNNNNNNNNNNNNNNNNNNNNNNNNNNNNNNNNNNNN  15598
SRR11050166.2549305.1  102    ......T.....A..................................T.............................................C........                                                  1
SRR11050166.2549267.1  102    ......T.....A..................................T.............................................C........                                                  1
SRR11050166.986035.1   102    ......T.....A..................................T.............................................C........                                                  1
SRR11050166.2549305.2  82     ......T.....A..................................T.....................                                                                                   150
SRR11050166.2549267.2  82     ......T.....A..................................T.....................                                                                                   150
SRR11050166.986035.2   82     ......T.....A..................................T.....................                                                                                   150
SRR11050166.3933254.2  76     ............A..................................T..........................                                                                              3
SRR11050166.3933254.1  37     ............A..................................T..........................                                                                              110
SRR11050166.3933159.2  76     ............A..................................T..........................                                                                              3
SRR11050166.3933159.1  37     ............A..................................T..........................                                                                              110

QUERY                  15601  GAAGACAAAAAGTTAGCCAAAGGAGGTACAGCTCCTTTAGAAAAGAACACAATCTTAACAGATGGATAAGGATCATACTAAACAAGGTTTACCGCTACAGTGGGCTTAAGAGCAGCCATCTGAACAGAAAGCGTTGAAGCTCGGGCAGAA  15750
INFERRED SEQUENCE      15999  NNNNNNNNNNNNNNNNNNNAAGGAGGTACAGCTCCTTTAGAAAAGAACACAATCTTAACGGATGGATAAGGATCACACTAAACAAGGTTTACCGCTACAGTGGGCTTAAGAGCAGCCATYTGAACAAAAAGCGTTGAAACTCGGGCAGAA  15748
SRR11050166.4049049.2  150                                                                                           .......................................A...........A...........  88
SRR11050166.4049049.1  1                                           ......................G...............C..................................................A...........A...........  113
SRR11050166.4048806.2  150                                                                                           .......................................A...........A...........  88
SRR11050166.4048806.1  1                                           ......................G...............C..................................................A...........A...........  113
SRR11050166.3836330.2  150                                                                                           .......................................A...........A...........  88
SRR11050166.3836330.1  1                                           ......................G...............C..................................................A...........A...........  113
SRR11050166.2066506.2  1                         ..................................T...C.G...............C..........................................................................  131
SRR11050166.2066506.1  150                                                 ........T...C.G...............C..........................................................................  46
SRR11050166.1698184.2  150                                                                                           .......................................A...........A...........  88
SRR11050166.90833.2    150                                                                                           .......................................A...........A...........  88
SRR11050166.90833.1    1                                           ......................G...............C..................................................A...........A...........  113
SRR11050166.1698184.1  1                                           ......................G...............C...........G......................................A...........A...........  113
SRR11050166.2963154.1  140                                                                     ..........C...........................................T..............................  56
SRR11050166.2148185.2  1                                                                       ..........C...........................................T..............................  85
SRR11050166.2148185.1  140                                                                     ..........C...........................................T..............................  56
SRR11050166.119637.2   1                                                                       ..........C...........................................T..............................  85
SRR11050166.119637.1   140                                                                     ..........C...........................................T..............................  56
SRR11050166.2963154.2  1                                                                       ..........C...........................................TC..........A..................  85

QUERY                  15751  ACAAAACCAATTATCCTGATACTAACTCCAACTCCTCCAACAATACTAAGCCACTCTATGTAAACATAGAAGAAATAATGCTAGAATTAGTAACAGGGGGGCATGCCCCCCTCCCGGCACACGTGTAAGTCAGATCGGACCCACCACTGA  15900
INFERRED SEQUENCE      15749  ACAAAACCAATTATCCTGATACTAAMTCCAACTYCTCCAACAATACTAAGCGACTCTATGTAAACATAAAAGAAATAATGCTAGAATCAGTAACAGGGGGGCACGCCCCCCTCCCGGCACACGTGTAAGTCAGATCGGACACGCCACTGA  15898
SRR11050166.4049049.2  87     ...................................................G................A..................                                                                 1
SRR11050166.4049049.1  114    .....................................                                                                                                                   150
SRR11050166.4048806.2  87     ...................................................G................A..................                                                                 1
SRR11050166.4048806.1  114    .....................................                                                                                                                   150
SRR11050166.3836330.2  87     ...................................................G................A..................                                                                 1
SRR11050166.3836330.1  114    .....................................                                                                                                                   150
SRR11050166.2066506.2  132    ...................                                                                                                                                     150
SRR11050166.2066506.1  45     .............................................                                                                                                           1
SRR11050166.1698184.2  87     ...................................................G................A..................                                                                 1
SRR11050166.90833.2    87     ...................................................G................A..................                                                                 1
SRR11050166.90833.1    114    .....................................                                                                                                                   150
SRR11050166.2280325.2  1                        ...............T.....................................................C...............C....................................A.G.......  132
SRR11050166.580422.2   1                        ...............T.....................................................C...............C....................................A.G.......  132
SRR11050166.256180.2   1                        ...............T.....................................................C...............C....................................A.G.......  132
SRR11050166.1698184.1  114    ..........................G..........                                                                                                                   150
SRR11050166.2963154.1  55     .........................A.............................                                                                                                 1
SRR11050166.2148185.2  86     .........................A.............................                                                                                                 140
SRR11050166.2148185.1  55     .........................A.............................                                                                                                 1
SRR11050166.119637.2   86     .........................A.............................                                                                                                 140
SRR11050166.119637.1   55     .........................A.............................                                                                                                 1
SRR11050166.2280325.1  150                                                                             ..............C...............C....................................A.G.......  74
SRR11050166.580422.1   150                                                                             ..............C...............C....................................A.G.......  74
SRR11050166.256180.1   150                                                                             ..............C...............C....................................A.G.......  74
SRR11050166.1923882.1  5                                                                                                                                                     .......  11
SRR11050166.2963154.2  86     .........C...............A.............................                                                                                                 140
SRR11050166.3163715.2  1                                                                                                      .......C....................................A.G.......  54
SRR11050166.3163715.1  126                                                                                                    .......C....................................A.G.......  73
SRR11050166.239528.2   126                                                                                                    .......C....................................A.G.......  73
SRR11050166.239528.1   1                                                                                                      .......C....................................A.G.......  54

QUERY                  15901  CAAATAAAGAGCCCAATCAAAGAGGGCACCGCAGACGAAACAACAACCAAGAAGAACCTGCAACTTAACAATCGTTAACCCAACACAGGAGTGCCAACACAGGGAAAGACCAAATGAAGAAAGAAGGAACTCGGCAATCACGGGCCCCGC  16050
INFERRED SEQUENCE      15899  CAAATAAAGAGCCCAATCAAAGAGGGCATCGCAGACAAAACAACAACCAAGAAAAACCTGCAACCTAACAATCGTTAACCCAACACAGGAGTGCCAACACAGGGAACGACCAAATGAAGAAAGAAGGAACTCGGCAACCACGGGCCCCGC  16048
SRR11050166.2106193.1  1                                                                                                                                    ...........C............  24
SRR11050166.1535511.1  1                                                                                                                                    ...........C............  24
SRR11050166.2334106.1  1                                                                                                                                    ...........C............  24
SRR11050166.2280325.2  133    ..................                                                                                                                                      150
SRR11050166.580422.2   133    ..................                                                                                                                                      150
SRR11050166.256180.2   133    ..................                                                                                                                                      150
SRR11050166.2280325.1  73     ............................T.......A................A..........C........                                                                               1
SRR11050166.580422.1   73     ............................T.......A................A..........C........                                                                               1
SRR11050166.256180.1   73     ............................T.......A................A..........C........                                                                               1
SRR11050166.1923882.1  12     ............................T.......A.C..............A..........C.........................................C..............................               148
SRR11050166.1923882.2  150                                                                                                                                                       ...  148
SRR11050166.3163715.2  55     ............................T.......A................A..........C.......                                                                                126
SRR11050166.3163715.1  72     ............................T.......A................A..........C.......                                                                                1
SRR11050166.239528.2   72     ............................T.......A................A..........C.......                                                                                1
SRR11050166.239528.1   55     ............................T.......A................A..........C.......                                                                                126

QUERY                  16051  CTGTTTACCAAAAACATGGCCTCTTGCAACCCACAAATAAGAGGTCCAACCTGCCCAGTGACAATAAGTTTAACGGCCGCGGTATTTTAACCGTGCTAAGGTAGCGTAATCACTTGTCTTTTAAATGAAGACCCGTATGAAAGGTGTCAC  16200
INFERRED SEQUENCE      16049  CTGTTTACCAAAAACATGGCCTCTTGCAACACACAAATAAGARGTCCAACCTGCCCAGTGACAATAAGTTTAACGGCCGCGGTATTTTAACCGTGCTAAGGTAGCGTAATCACTTGTCTTTTAAATGAAGACCCGTATGAAAGGTGTCAC  16198
SRR11050166.3009891.2  150                                                 .........................................................................................................  46
SRR11050166.3009891.1  1                    ................A.......................................................................................................................  136
SRR11050166.1946444.2  150                                                 .........................................................................................................  46
SRR11050166.1946444.1  1                    ................A.......................................................................................................................  136
SRR11050166.2334106.2  150         .........................A...........A...........................................................................................................  6
SRR11050166.2106193.2  150         .........................A...........A...........................................................................................................  6
SRR11050166.1708140.1  1                                                                                                               .............................................  45
SRR11050166.1535511.2  150         .........................A...........A...........................................................................................................  6
SRR11050166.2106193.1  25     ..............................A...........A...................................................................................                          150
SRR11050166.1535511.1  25     ..............................A...........A...................................................................................                          150
SRR11050166.2334106.1  25     ..............................A...........A..........A........................................................................                          150
SRR11050166.1923882.2  147    ......G..........T.....G.T....A...........A...................................T........G...........A...............A...G.............G..........G..     1

QUERY                  16201  GAGGGCCCTCCTGTCTCCTACTTCAAGTCTGTGAAATTGATCTGCCCGTGCAGAAGCGGGCATAGCAACATAAGACGAGAAGACCCTGTGGAGCTTAAGACCAATCAATCAATCGTGCCTAACAGCCAACCACCCCACCAGGAAATAAAA  16350
INFERRED SEQUENCE      16199  GAGGGCCCTCCTGTCTCCTACTTCATGTCTGTGAAATTGATCTGCCCGTGCAGAAGCGGGCATAACAACATAAGACGAGAAGACCCTGTGGAGCTTAAGACCAATCAATCAATCGTGCCTAACAGCCAACCACCCCACCAGGAAACAAAA  16348
SRR11050166.3009891.2  45     .........................T...................                                                                                                           1
SRR11050166.3009891.1  137    ..............                                                                                                                                          150
SRR11050166.1946444.2  45     .........................T...................                                                                                                           1
SRR11050166.1946444.1  137    ..............                                                                                                                                          150
SRR11050166.2334106.2  5      .....                                                                                                                                                   1
SRR11050166.2106193.2  5      .....                                                                                                                                                   1
SRR11050166.1708140.1  46     .........................T......................................A........................................                                               150
SRR11050166.1535511.2  5      .....                                                                                                                                                   1
SRR11050166.3711872.1  1                                                                                                             ..........................................C....  47
SRR11050166.2556795.2  1                                                                                                                                                        ....  4
SRR11050166.1708140.2  150                                                                                                                              .......................C....  123
SRR11050166.602806.2   1                                                                                                             ..........................................C....  47

QUERY                  16351  AGCTAGCAAGCATAACGACTTATGATTGAATCTGTCTTCGGTTGGGGCGACCATGGGGGACAAAAAAGCCTCCAAGAGGAAACAGGGGACTAATTTAATTGATCCCTAAGAGCTAAGAGCCACCGCTCTAAGCAACAGAGAATTCTGACC  16500
INFERRED SEQUENCE      16349  AGCTAGCAAGCATAACGACTCATGATTGAATCTGTCTTCGGTTGGGGCGACCATGGGGGACAAAAAAGCCTCCAAGAGGAAAYAGGGGACTARTTTAATTGATCCCTAAGAGCTAAGAGCCACCGCTCTAAGCAACAGAGAATTCTGACC  16498
SRR11050166.2840842.2  150                             .................................................................C..................A........................................  26
SRR11050166.3711872.2  150         ...............C.....................................................................C.G.........................................................  6
SRR11050166.2840842.1  1        ..................C.....................................................................C..................A........................................  148
SRR11050166.2556795.1  150                                      ...........................................T............C.G.........................................................  35
SRR11050166.817219.1   4                                                                                                   .........................................................  60
SRR11050166.3711872.1  48     ....................C.....................................................................C.G..........                                                 150
SRR11050166.2556795.2  5      ....................C........................................................T............C.G.....................................................      150
SRR11050166.1708140.2  122    ....................C.....................................................................C.G.............................                              1
SRR11050166.817219.2   150                                                                                                                                                 .........  142
SRR11050166.602806.2   48     ....................C.....................................................................C.G..........                                                 150
SRR11050166.602806.1   150         ...............C.....................................................................C.G...........A.......................................A.....  6
SRR11050166.3731315.2  1       ...................C.............................................................T.......C.G..................................................         142
SRR11050166.3731315.1  142     ...................C.............................................................T.......C.G..................................................         1
SRR11050166.3731290.1  142     ...................C.............................................................T.......C.G..................................................         1
SRR11050166.3179427.2  1       ...................C.............................................................T.......C.G..................................................         142
SRR11050166.3179427.1  142     ...................C.............................................................T.......C.G..................................................         1
SRR11050166.2248793.2  1       ...................C.............................................................T.......C.G..................................................         142
SRR11050166.2248793.1  142     ...................C.............................................................T.......C.G..................................................         1
SRR11050166.2127670.2  1       ...................C.............................................................T.......C.G..................................................         142
SRR11050166.2127670.1  142     ...................C.............................................................T.......C.G..................................................         1
SRR11050166.1709866.2  1       ...................C.............................................................T.......C.G..................................................         142
SRR11050166.1709866.1  142     ...................C.............................................................T.......C.G..................................................         1
SRR11050166.250221.2   1       ...................C.............................................................T.......C.G..................................................         142
SRR11050166.250221.1   142     ...................C.............................................................T.......C.G..................................................         1
SRR11050166.3731290.2  1       ...................C.............................................................T.......C.G.G................................................         142
SRR11050166.76004.2    1                    ......C.....................................................................C.G..............................................             125
SRR11050166.76004.1    125                  ......C.....................................................................C.G..............................................             1

QUERY                  16501  AATAATGATCCAGACACTAGCCTGATCAACGAACCAAGTTACCCCAGGGATAACAGCGCAATCCTTTCTCAGAGCCCATATCGCCGAAAGGGTTTACGACCTCGATGTTGGATCAGGACATCCTGGTGGCGAAAATTCTACCAAGGGTTC  16650
INFERRED SEQUENCE      16499  AATAATGATCCAGACACTAGCCTGATCAACGAACCAAGTTACCCCAGGGATAACAGCGCAATCCTTTCCCAGAACCCATATCGCCGAAAGAGTTTACGACCTCGATGTTGGATCAGAACATCCTGGTGGCGAAAATTCTACCAAGGGTTC  16648
SRR11050166.2840842.2  25     .........................                                                                                                                               1
SRR11050166.3711872.2  5      .....                                                                                                                                                   1
SRR11050166.2840842.1  149    ..                                                                                                                                                      150
SRR11050166.2556795.1  34     ..................................                                                                                                                      1
SRR11050166.817219.1   61     ....................................................................C....A................                                                              150
SRR11050166.817219.2   141    ....................................................................C....A................A.........................A........................           1
SRR11050166.602806.1   5      .....                                                                                                                                                   1
SRR11050166.3869061.1  1                                                                                                                     .......................................  39
SRR11050166.3138559.2  1                                                                                                                                                         ...  3
SRR11050166.76216.1    1                                 ....G.A..........T........................-....T.......AA.A.T...................................C.A...T.C.GCCG...TT..A.....  123
                                                                                               \                                                                                    
                                                                                               |                                                                                    
                                                                                               A
SRR11050166.76216.2    150                                                                                                                      .........C.A...T.C.GCCG...TT..A.....  115
SRR11050166.2958949.1  10                                                                                                                                                   ..A.....  17
SRR11050166.2407657.1  9                                                                                                                                                    ..A.....  16
SRR11050166.2277012.1  9                                                                                                                                                    ..A.....  16
[truncated: 7,040 more chars]
