# Supplementary material for: Mitogenome recovered from a 19 th Century holotype by shotgun sequencing supplies a generic name for an orphaned clade of African weakly electric fishes (Osteoglossomorpha, Mormyridae)
Source: Zookeys. 2022 Nov 16;1129:163–96. doi: 10.3897/zookeys.1129.90287 (PMC9836601; doi:10.3897/zookeys.1129.90287)
Supplement: Supplementary material 5 — Measurements and counts of Heteromormyrus specimens and relevant mormyrid types from existing literature and taken from photographs & radiographs of newly sequenced individuals [file zookeys-1129-163_article-90287__-s005.xlsx]

## Sheet: Sheet1
Morphometrics and meristics of type specimens of Heteromormyrus species and other similar mormyrids.
Table S2. Morphometrics of types transcribed from Harder (2000) and taken from photos and radiographs of seven sequenced specimens (non-types) in the SAIAB collection referred to H. pauciradiatus. Calculated ratios shown in red. Meristic data beginning at column AX assembled from original descriptions and radiographs. *measured from photo. **Nolonger regarded as H. pauciradiatus but as another un…
SPECIES (original combination + current valid name)	Original Numbering	SPECIMEN	SOURCE	SL	TL	BD	BD/SL	HL	HL/SL	HD	HD/HL	HW	LD	LD/SL	LDFR	LA	LA/SL	LD/LA	LAFR	LPF	LPF/HL	PlvF	CF	PDL	PDL/SL	PAL	PAL/SL	PPlvcF	PPlvc/SL	Plv-A	Plv-AF/SL	CPL	CPL/SL	CPD	CPD/CPL	LEO	E	E/HL	LPrO	LPoO	IOW	IOW/HL	OCL	MW	Na	HL/Na	N-E	Sex	nD
Heteromormyrus pauciradiatus*	1	NMW 22.417 holotype	Harder (2000)	92.5	108	25	0.27027	25	0.27027	22	0.88	n.a.	14.5	0.156757	11.5	17	0.183784	0.852941	12	n.a.	n.a.	n.a.	n.a.	70	0.756757	63	0.681081	15	0.162162	21	0.227027	14	0.151351	8.5	0.607143	n.a.	3.5	0.14	6.5	16	n.a.	n.a.	9	n.a.	2	12.5	3.5	m	18 (3,15)
Heteromormyrus pauciradiatus*		SAIAB 85120_RB sp. 'K4' non type	photo-SAIAB	65.6749	77.2165	20.6627	0.31462	18.5	0.281691	15.5	0.837838	n.a.	10.7722	0.164022	9.65006	13.2568	0.201855	0.812576	9.37755	13.337	0.720917	7.24556	n.a.	46.0542	0.701245	41.9986	0.639492	13.2568	0.201855	12.279	0.186966	12.4393	0.189407	5.7708	0.463918	n.a.	2.77319	0.149902	4.72885	12.1187	n.a.	n.a.	7.08526	n.a.	0.94577	19.5608	1.57094	f	18 (3,15)
Heteromormyrus pauciradiatus*		SAIAB 85120 sp. 'K4' non type RF	photo-SAIAB	79.1998	91.1143	21.2197	0.267926	19.9151	0.251453	18.1883	0.913295	n.a.	12.3942	0.156492	11.5692	15.6366	0.197432	0.792638	10.5907	n.a.	n.a.	9.11335	n.a.	55.3132	0.698401	51.6103	0.651647	15.2721	0.192829	15.6558	0.197674	14.3128	0.180717	7.82789	0.546917	n.a.	2.76278	0.138728	5.14185	12.4901	n.a.	n.a.	7.06045	n.a.	1.0936	18.2105	1.89941	m	20 (3, 17)
Heteromormyrus pauciradiatus*		SAIAB 85102_RF sp. 'K4' non type	photo-SAIAB	55.4301	64.3204	15.4826	0.279318	13.4603	0.242833	12.4885	0.927805	n.a.	9.84898	0.177683	7.87919	12.5673	0.226724	0.783699	7.87919	9.82272	0.729756	6.7367	n.a.	37.6625	0.67946	34.6028	0.62426	9.06106	0.163468	11.2278	0.202559	9.9803	0.180052	5.02955	0.503947	n.a.	1.75968	0.130732	3.44058	8.40446	n.a.	n.a.	3.37492	n.a.	0.761655	17.6724	1.14248	m	need xray
Heteromormyrus pauciradiatus*		SAIAB 84683_RM sp. 'K4' non type	photo-SAIAB	86.1978	100.482	24.0804	0.279363	22.031	0.255587	20.6989	0.939535	n.a.	15.473	0.179505	11.7431	19.7152	0.228721	0.784823	11.8455	15.1656	0.688372	10.6364	n.a.	58.7563	0.681645	53.9607	0.62601	14.2023	0.164765	17.6658	0.204945	15.6369	0.181408	7.8492	0.501966	n.a.	2.86916	0.130233	5.34893	13.0547	n.a.	n.a.	7.41883	n.a.	1.22964	17.9167	1.76248	m	need xray
Heteromormyrus pauciradiatus*		SAIAB 85203_RB sp. 'K4' non type	photo-SAIAB	108.66	126.957	29.4988	0.271478	26.1133	0.240321	25.2918	0.968541	n.a.	19.5912	0.180298	15.2846	23.7982	0.219015	0.823222	14.8116	20.2135	0.774071	12.9446	n.a.	74.2075	0.682932	65.9678	0.607102	17.7242	0.163116	21.9063	0.201604	20.6616	0.190149	9.75825	0.472289	n.a.	3.8336	0.146806	6.5221	16.0314	n.a.	n.a.	10.1068	n.a.	1.59318	16.3906	2.09105	m	20 (3,17)
Heteromormyrus pauciradiatus*		SAIAB 85203_RM sp. 'K4' non type	photo-SAIAB	89.5838	102.648	24.8285	0.277154	21.2426	0.237125	20.6135	0.970385	n.a.	17.1115	0.191011	13.3369	20.0893	0.224251	0.851775	12.0368	n.a.	n.a.	10.5479	n.a.	61.0437	0.681414	57.0803	0.637172	16.1888	0.180712	19.586	0.218633	15.7485	0.175796	8.19927	0.520639	n.a.	2.62125	0.123396	5.61996	12.3933	n.a.	n.a.	8.07345	n.a.	1.30014	16.3387	2.01312	m	need xray
Heteromormyrus pauciradiatus*		SAIAB 85209_RM sp. 'K4' non type	photo-SAIAB	118.87	138.051	29.8906	0.251457	27.493	0.231286	25.3085	0.920543	0	20.673	0.173913	14.7855	27.2	0.228821	0.760039	16.304	19.4209	0.706395	14.0129	n.a.	78.9092	0.663828	72.8351	0.0163234	19.634	0.00440028	24.9089	0.00558244	20.57	0.0045794	11.41	0.554691	n.a.	4.4756	0.00433683	6.87325	16.597	n.a.	n.a.	9.75042	n.a.	n.a.	n.a.	2.55749	?	20 (3,17)
"Heteromormyrus pauciradiatus"**	2	BMNH 1910.11.28:44 non type	Harder (2000)	175	196	48.5	0.277143	41	0.234286	42.5	1.03659	25	34	0.194286	27.5	38.5	0.22	0.883117	21	27.5	0.670732	17.5	18	108	0.617143	102	0.582857	24	0.137143	39	0.222857	32	0.182857	15.5	0.484375	28.5	6.5	0.158537	8	25	17.5	0.426829	16	8	3	13.6667	3	f
Heteromormyrus pappenheimi *		ANSP 37971 paratype	photo-ANSP	131.308	149.038	35.0385	0.266842	26.0769	0.00763823	25.2692	0.0372703	n.a.	26.3846	0.200937	17.8077	31.2308	0.237844	0.844828	16.6923	21.6154	0.0318811	11.6923	0	78.9231	0.0231175	72.5	0.0212361	21.9615	0.00643279	25.2308	0.00739038	29.9231	0.00876481	8.15385	0.0104805	0	4.26923	0.0062968	6.84615	15.0385	0	0	10.1538	0	1.61538	0.620879	2.26923	f	24 (3, 21)
Heteromormyrus ansorgii	1	BMNH 1905.5.29:62 syntype	Harder (2000)	105	114.5	23.5	0.22381	27	0.257143	17	0.62963	11.5	18	0.171429	n.a.	24.5	0.233333	0.734694	n.a.	17	0.62963	n.a.	12.5	68.5	0.652381	65.5	0.62381	19	0.180952	22.5	0.214286	19	0.180952	7	0.368421	14.5	4	0.148148	6	17	7.5	0.277778	9	4.5	2.5	10.8	2	f
Heteromormyrus ansorgii	2	BMNH 1905.5.29:63 syntype	Harder (2000)	101.5	114.5	20.5	0.20197	25	0.246305	17	0.68	11.5	17.5	0.172414	n.a.	22	0.216749	0.795455	n.a.	17.5	0.7	n.a.	14.5	64.5	0.635468	60.5	0.596059	17	0.167488	21	0.206897	21.5	0.211823	5.5	0.255814	16.5	4	0.16	5	15	7.5	0.3	8.5	4	1.8	13.8889	2	f
Brienomyrus tavernei (=Heteromormyrus tavernei)	1	MRAC 79-1-P-137 holotype	Harder (2000)	133	150	32.5	0.244361	34.5	0.259398	26	0.753623	18	25.5	0.191729	17	28.5	0.214286	0.894737	n.a.	22.5	0.652174	10.5	15.5	85	0.639098	79.5	0.597744	26	0.195489	25	0.18797	26	0.195489	10	0.384615	17.5	4.5	0.130435	9.5	21.5	11.5	0.333333	11.5	6	2.5	13.8	2	f
Brienomyrus tavernei (=Heteromormyrus tavernei)	2	MRAC 85.753 paratype	Harder (2000)	119	136	28	0.235294	31.5	0.264706	22	0.698413	14.5	23.5	0.197479	17	25	0.210084	0.94	15.5	21	0.666667	12.5	18	71.5	0.60084	70	0.588235	18.5	0.155462	25	0.210084	23	0.193277	11	0.478261	23.5	4	0.126984	7	19	9	0.285714	8.5	4.5	2	15.75	2	f
Brienomyrus tavernei (=Heteromormyrus tavernei)	3	MRAC 79-1--138 paratype	Harder (2000)	111.5	125	26	0.233184	28.5	0.255605	21	0.736842	14	22	0.197309	n.a.	24	0.215247	0.916667	n.a.	18.5	0.649123	11	14	70	0.627803	68	0.609865	20	0.179372	22.5	0.201794	25	0.224215	7	0.28	13	3.5	0.122807	5	18.5	9	0.315789	8.5	5	1.5	19	2	f
Brienomyrus tavernei (=Heteromormyrus tavernei)	4	MRAC 79-1-P-139 paratype	Harder (2000)	76	85	18	0.236842	21.5	0.282895	16	0.744186	10.5	16.5	0.217105	11	17	0.223684	0.970588	8.5	9.5	0.44186	6.5	9	47	0.618421	46	0.605263	10	0.131579	14.5	0.190789	14.5	0.190789	5	0.344828	9	2.5	0.116279	4	13.5	7	0.325581	5.5	3	1.5	14.3333	1.5	f
Brienomyrus tavernei (=Heteromormyrus tavernei)	5	MRAC 79-1-P-140 paratype	Harder (2000)	56.5	62.5	14	0.247788	16.5	0.292035	12	0.727273	8	11	0.19469	7	12	0.212389	0.916667	7.5	9.5	0.575758	6	8.5	35	0.619469	34	0.60177	7	0.123894	10.5	0.185841	11	0.19469	3.5	0.318182	6.5	2	0.121212	3.5	10.5	5.5	0.333333	4.5	2.5	1	16.5	1	f
Brienomyrus tavernei (=Heteromormyrus tavernei)	6	MRAC 17.702-707"10" paratype	Harder (2000)	65.5	73	15	0.229008	18	0.274809	13	0.722222	8.5	10.5	0.160305	9	13	0.198473	0.807692	10	13	0.722222	7.5	9	40	0.610687	39	0.59542	9.5	0.145038	13	0.198473	16.5	0.251908	4.5	0.272727	10.5	2	0.111111	3.5	11	6	0.333333	5.5	2.5	1	18	1	j
Brienomyrus tavernei (=Heteromormyrus tavernei)	7	MRAC 17.702-707"11" paratype	Harder (2000)	64	72	14.5	0.226562	16.5	0.257812	13	0.787879	8.5	10.5	0.164062	9	12	0.1875	0.875	9.5	10.5	0.636364	6	7	40	0.625	39	0.609375	10	0.15625	13	0.203125	15	0.234375	4	0.266667	8.5	2.5	0.151515	3.5	9.5	5.5	0.333333	4.5	3	1	16.5	1	j
Brienomyrus tavernei (=Heteromormyrus tavernei)	8	MRAC 17.702-707"12" paratype	Harder (2000)	59.5	69	14	0.235294	16	0.268908	12	0.75	8.5	9.5	0.159664	8.5	11.5	0.193277	0.826087	9	11	0.6875	7	8.5	37.5	0.630252	37	0.621849	7.5	0.12605	11.5	0.193277	13	0.218487	4.5	0.346154	9	2.5	0.15625	4	10	5	0.3125	5.5	2.5	1	16	1	j
Brienomyrus tavernei (=Heteromormyrus tavernei)	9	MRAC 17.702-707"15" paratype	Harder (2000)	63.5	71.5	14.5	0.228346	18	0.283465	13	0.722222	8.5	10.5	0.165354	9	12	0.188976	0.875	8.5	12	0.666667	6.5	9	39.5	0.622047	39	0.614173	9.5	0.149606	12.5	0.19685	12	0.188976	4	0.333333	10.5	2.5	0.138889	3.5	11	5	0.277778	5.5	2.5	1	18	1	j
Brienomyrus tavernei (=Heteromormyrus tavernei)	10	MRAC 17.702-707"13" paratype	Harder (2000)	56	65	13	0.232143	16	0.285714	12	0.75	7.5	8.5	0.151786	7.5	10	0.178571	0.85	8	11.5	0.71875	6	8.5	35.5	0.633929	34.5	0.616071	9	0.160714	11.5	0.205357	11.5	0.205357	4.5	0.391304	10.5	2	0.125	3.5	9.5	4.5	0.28125	5	2.5	1	16	1	j
Hippopotamyrus castor	1	BMNH 1097.12.3:2 syntype	Harder (2000)	200	235	49	0.245	51	0.255	38	0.745098	21	38	0.19	n.a.	52.5	0.2625	0.72381	n.a.	40	0.784314	n.a.	34	121.5	0.6075	118.5	0.5925	32	0.16	44	0.22	37	0.185	10.5	0.283784	26	7	0.137255	16.5	31	15.5	0.303922	16	9	3.4	15	7.5	f
Paramyomyrus aequipinnis (=Hippopotamyrus castor)	2	MNHN 1927-160 syntype	Harder (2000)	261	302	58	0.222222	65.5	0.250958	48	0.732824	29	68	0.260536	34	72	0.275862	0.944444	33.5	49	0.748092	n.a.	43.5	152	0.582375	145	0.555556	36.5	0.139847	51	0.195402	47	0.180077	13	0.276596	26	12.5	0.19084	18	33	19	0.290076	19.5	10.5	3	21.8333	8	m
Paramyomyrus aequipinnis (=Hippopotamyrus castor)	3	MNHN 1927-161 syntype	Harder (2000)	188	224	45	0.239362	43	0.228723	33.5	0.77907	n.a.	50	0.265957	22	51	0.271277	0.980392	23.5	n.a.	n.a.	n.a.	32	117	0.62234	113.5	0.603723	25	0.132979	38	0.202128	32.5	0.172872	9	0.276923	22	9	0.209302	13.5	23	12	0.27907	13	6.5	3	14.3333	4.5	f
Hippopotamyrus paugyi	1	MNHN 1981-739 holotype	Harder (2000)	155	n.a.	33.5	0.216129	31	0.2	n.a.	n.a.	16	39.5	0.254839	20	41	0.264516	0.963415	22.5	30	0.967742	16	22	94	0.606452	90	0.580645	n.a.	#VALUE!	n.a.	#VALUE!	26	0.167742	6	0.230769	n.a.	7	0.225806	8.5	n.a.	n.a.	#VALUE!	n.a.	n.a.	n.a.	#VALUE!	n.a.	f
Petrocephalus pictus (=Hippopotamyrus pictus)	1	BMNH 1907.12.22:300 non-type	Harder (2000)	131.5	152	37.5	0.285171	28.5	0.21673	26.5	0.929825	n.a.	31.5	0.239544	22	32	0.243346	0.984375	22	26	0.912281	13.5	24	77.5	0.589354	73.5	0.558935	17.5	0.13308	25	0.190114	26	0.197719	7.5	0.288462	n.a.	7.5	0.263158	6	16.5	n.a.	#VALUE!	11.5	n.a.	2.5	11.4	3	f
Mormyrus psittacus (=Cyphomyrus psittacus)	2	BMNH 1897 9.30:26 holotype	Harder (2000)	117.5	135.5	33	0.280851	29.5	0.251064	22	0.745763	12	38	0.323404	n.a.	25	0.212766	1.52	n.a.	21	0.711864	n.a.	19.5	61	0.519149	70.5	0.6	20.5	0.174468	26	0.221277	24.5	0.208511	6.5	0.265306	16.5	6.5	0.220339	5	18	7.5	0.254237	n.a.	4	1.5	19.6667	1.5	f
Pollimyrus budgetti (=Cyphomyrus psitticus)	3	BMNH 1904.1.20:9 holotype	Harder (2000)	182	215	64	0.351648	39	0.214286	46.5	1.19231	23	58.5	0.321429	26	42	0.230769	1.39286	27.5	35.5	0.910256	27.5	28	97	0.532967	109	0.598901	30.5	0.167582	44.5	0.244505	30	0.164835	9.5	0.316667	19.5	9	0.230769	7	23.5	13	0.333333	15	6.5	1.5	26	3	f
Marcusenius smithersi (=Cyphomyrus discorhynchus )	4	QVM F 833 holotype	Harder (2000)	245	280	82.8	0.337959	63.9	0.260816	69	1.07981	n.a.	72	0.293878	32	45	0.183673	1.6	33	46	0.719875	33	41	149	0.608163	154	0.628571	32	0.130612	63	0.257143	41.9	0.17102	18.9	0.451074	n.a.	7.5	0.117371	20.5	38.5	18	0.28169	20.5	n.a.	3.3	19.3636	9	f
Marcusenius weeksi (=Cyphomyrus weeksi)	5	BMNH 1901.12.21: 5 holotype	Harder (2000)	135.5	161	47	0.346863	31	0.228782	30	0.967742	15	36	0.265683	22	38.5	0.284133	0.935065	21	27	0.870968	14	22.5	81	0.597786	76	0.560886	18.5	0.136531	28.5	0.210332	22	0.162362	8	0.363636	14.5	7	0.225806	7	15.5	12	0.387097	10.5	4	2	15.5	2.5	f
Marcusenius harringtoni (=Hippopotamyrus harringtoni)	1	BMNH 1905.1016:15 holotype	Harder (2000)	290	n.a.	74.5	0.256897	60.5	0.208621	53.5	0.884298	30.5	81	0.27931	n.a.	76.5	0.263793	1.05882	n.a.	50.5	0.834711	n.a.	n.a.	166	0.572414	158	0.544828	35	0.12069	60.5	0.208621	58	0.2	16.5	0.284483	43	8	0.132231	18	37	20	0.330579	19.5	12	4	15.125	8	m
Marcusenius grahami (=Hippopotamyrus grahami)	1	BMNH 1928.5.24:7 syntype	Harder (2000)	150	n.a.	50	0.333333	38	0.253333	41	1.07895	21.5	43	0.286667	n.a.	31	0.206667	1.3871	n.a.	31.5	0.828947	n.a.	n.a.	85.5	0.57	93.5	0.623333	23.5	0.156667	33	0.22	26	0.173333	10	0.384615	20	7.5	0.197368	8.5	23	14.5	0.381579	15	8	2.5	15.2	2.5	f
Marcusenius grahami (=Hippopotamyrus grahami)	2	BMNH 1928.5.24:8 syntype	Harder (2000)	138	158	46.5	0.336957	37	0.268116	36	0.972973	20	41.5	0.300725	n.a.	28	0.202899	1.48214	n.a.	18.5	0.5	n.a.	22	79	0.572464	86.5	0.626812	24.5	0.177536	29.5	0.213768	26.5	0.192029	8.5	0.320755	20.5	8	0.216216	7	21	11.5	0.310811	15	7	2	18.5	2.5	f
Marcusenius grahami (=Hippopotamyrus grahami)	3	BMNH 1928.5.24:9 syntype	Harder (2000)	149	n.a.	48	0.322148	37.5	0.251678	39.5	1.05333	20	42	0.281879	n.a.	29	0.194631	1.44828	n.a.	31.5	0.84	n.a.	n.a.	83.5	0.560403	94	0.630872	25	0.167785	33	0.221477	26	0.174497	10	0.384615	22.5	6.5	0.173333	9	22	14	0.373333	13.5	7	2	18.75	3	f
Brienomyrus brachyistius	1	USNM 4098 h	Harder (2000)	92.3	n.a.	20.5	0.222102	20.2	0.218852	15.8	0.782178	9.5	14	0.151679	n.a.	24	0.260022	0.583333	11.2	14	0.693069	8.5	n.a.	64	0.693391	54.5	0.590466	16.9	0.183099	20.2	0.218852	14.3	0.15493	6.2	0.433566	n.a.	2.4	0.118812	4.6	13.2	5.8	0.287129	7.5	2.5	0.8	25.25	1.6	f
Mormyrus liberiensis (=B. brachyistius)	2	BNMH 1895.8:12"580" s	Harder (2000)	118	n.a.	25	0.211864	26	0.220339	20.5	0.788462	n.a.	19	0.161017	n.a.	29	0.245763	0.655172	n.a.	18	0.692308	11	n.a.	77	0.652542	67.5	0.572034	17	0.144068	29	0.245763	19	0.161017	8	0.421053	n.a.	2.5	0.0961538	4.5	18	n.a.	#VALUE!	11	n.a.	2	13	2.5	m
Mormyrus liberiensis (=B. brachyistius)	3	BNMH 1895.5.8:13"557" s	Harder (2000)	117	128	24	0.205128	21.5	0.183761	18	0.837209	n.a.	18	0.153846	n.a.	27	0.230769	0.666667	n.a.	18	0.837209	11.5	14.5	78	0.666667	74	0.632479	22	0.188034	34	0.290598	20	0.17094	7	0.35	n.a.	2	0.0930233	4	14.5	n.a.	#VALUE!	10	n.a.	1.5	14.3333	2.5	m
Mormyrus liberiensis (=B. brachyistius)	4	BNMH 1895.5.8:14"564" s	Harder (2000)	113	122	22	0.19469	20	0.176991	18	0.9	n.a.	19	0.168142	n.a.	30	0.265487	0.633333	n.a.	17.5	0.875	12	12	73	0.646018	64	0.566372	23	0.20354	28	0.247788	19	0.168142	5.5	0.289474	n.a.	2	0.1	4	13.5	n.a.	#VALUE!	9	n.a.	n.a.	#VALUE!	n.a.	m
Mormyrus liberiensis (=B. brachyistius)	5	NMW 55095 s	Harder (2000)	48.5	n.a.	11	0.226804	10.5	0.216495	9	0.857143	n.a.	6.5	0.134021	n.a.	12	0.247423	0.541667	n.a.	8.5	0.809524	n.a.	n.a.	31.5	0.649485	29.5	0.608247	7.5	0.154639	10.5	0.216495	8	0.164948	3	0.375	n.a.	1.5	0.142857	3	6.5	n.a.	#VALUE!	8	n.a.	n.a.	#VALUE!	n.a.	j
Mormyrus liberiensis (=B. brachyistius)	6	NMW 55096:1 s	Harder (2000)	103.5	115	20	0.193237	22.5	0.217391	16.5	0.733333	n.a.	17	0.164251	n.a.	25	0.241546	0.68	n.a.	17	0.755556	9	12	70	0.676329	65	0.628019	16	0.154589	26.5	0.256039	15.5	0.149758	6	0.387097	n.a.	3	0.133333	4.5	15	n.a.	#VALUE!	8	n.a.	2	11.25	2	m
Mormyrus liberiensis (=B. brachyistius)	7	NMW 55097.. s	Harder (2000)	124	135	26	0.209677	23	0.185484	21	0.913043	n.a.	18	0.145161	n.a.	33.5	0.270161	0.537313	n.a.	17.5	0.76087	11	15.5	82	0.66129	76	0.612903	25	0.201613	32	0.258065	20	0.16129	6.5	0.325	n.a.	3.3	0.143478	4	16	n.a.	#VALUE!	10.5	n.a.	1.5	15.3333	2	m
Mormyrus liberiensis (=B. brachyistius)	8	NMW 55098 s	Harder (2000)	138	150	26.5	0.192029	25	0.181159	22	0.88	n.a.	21	0.152174	n.a.	37	0.268116	0.567568	n.a.	22	0.88	13.5	12	86	0.623188	72.5	0.525362	28	0.202899	32	0.231884	26	0.188406	7	0.269231	n.a.	3	0.12	5.5	17	n.a.	#VALUE!	10	n.a.	2	12.5	2.5	m
Mormyrus liberiensis (=B. brachyistius)	9	NMW 55099 s	Harder (2000)	140	151	29	0.207143	27	0.192857	24	0.888889	n.a.	19.5	0.139286	13	40	0.285714	0.4875	15	21.5	0.796296	13.5	11	96	0.685714	83	0.592857	21.5	0.153571	36	0.257143	21	0.15	7	0.333333	n.a.	3.5	0.12963	5	18	n.a.	#VALUE!	10	n.a.	2	13.5	2	f
Paramormyrops gabonensis	1	MRAC 75-24-P-6 h	Harder (2000)	151.5	173	28.5	0.188119	38.5	0.254125	24.5	0.636364	16	33	0.217822	22	41.5	0.273927	0.795181	21.5	27.5	0.714286	17	22	96.5	0.636964	88	0.580858	25	0.165017	32	0.211221	25.5	0.168317	6.5	0.254902	15	4	0.103896	8.5	23	11.5	0.298701	12.5	7	2.5	15.4	2.5	m
Paramormyrops gabonensis	2	MRAC 75-24-P-7-13"II" p	Harder (2000)	117	135	22.5	0.192308	29.5	0.252137	20.5	0.694915	13	25	0.213675	18	31	0.264957	0.806452	18	22	0.745763	14.5	15	75.5	0.645299	69	0.589744	15	0.128205	26	0.222222	19.5	0.166667	5	0.25641	14.5	3	0.101695	7	18.5	9.5	0.322034	8.5	5.5	2	14.75	2.5	f
Paramormyrops gabonensis	3	MRAC 75-24-P-7-13"III" p	Harder (2000)	105	120	20	0.190476	28.5	0.271429	19	0.666667	12	22	0.209524	16.5	27	0.257143	0.814815	14	21	0.736842	12	12.5	67.5	0.642857	61.5	0.585714	13	0.12381	22	0.209524	18.5	0.17619	4	0.216216	12	2.5	0.0877193	6	14	8	0.280702	9	5	2.5	11.4	2	f
Paramormyrops gabonensis	4	MRAC 75-24-P-7-13"IV" p	Harder (2000)	90	102	16.5	0.183333	23	0.255556	15	0.652174	9.5	18	0.2	12	22	0.244444	0.818182	11.5	15	0.652174	9	11	58.5	0.65	54.5	0.605556	12	0.133333	19	0.211111	15	0.166667	3	0.2	7	2.5	0.108696	5	15	7	0.304348	7.5	3.5	2	11.5	1.5	f
Paramormyrops gabonensis	5	MRAC 75-24-P-7-13"V" p	Harder (2000)	109	123	21	0.192661	28	0.256881	18.5	0.660714	12	23	0.211009	16.5	30	0.275229	0.766667	16.5	21	0.75	12.5	15	70	0.642202	65	0.59633	13	0.119266	25.5	0.233945	16.5	0.151376	4	0.242424	12	3	0.107143	6	18.5	8.5	0.303571	9.5	5	2	14	2.5	f
Paramormyrops gabonensis	6	MRAC 75-24-P-7-13"VI" p	Harder (2000)	92	102	17	0.184783	24.5	0.266304	15.5	0.632653	11	18.5	0.201087	13.5	23.5	0.255435	0.787234	13	17.5	0.714286	10.5	10.5	58	0.630435	55	0.597826	10.5	0.11413	20	0.217391	15.5	0.168478	3	0.193548	9.5	2.5	0.102041	5.5	15.5	7.5	0.306122	8.5	4.5	1.5	16.3333	1.5	f
Paramormyrops gabonensis	7	MRAC 75-24-P-7-13"VII" p	Harder (2000)	108.5	123	21	0.193548	29	0.267281	18	0.62069	13	20.5	0.18894	16.5	28.5	0.262673	0.719298	14.5	19.5	0.672414	11	11.5	71	0.654378	66	0.608295	12.5	0.115207	24	0.221198	19.5	0.179724	4	0.205128	11.5	2.5	0.0862069	6	19.5	9	0.310345	11	5	2	14.5	2	f
Paramormyrops gabonensis	8	MRAC 75-24-P-7-13"VIII" p	Harder (2000)	128.5	146.5	20.5	0.159533	33.5	0.2607	21	0.626866	15	25	0.194553	16	31.5	0.245136	0.793651	17	21.5	0.641791	13	17	88.5	0.688716	77	0.599222	18.5	0.143969	26	0.202335	22.5	0.175097	6	0.266667	12	3.5	0.104478	7.5	22.5	7	0.208955	10	5.5	2	16.75	2	f
Paramormyrops gabonensis	9	MRAC 75-24-P-7-13"IX" p	Harder (2000)	91.5	104	18.5	0.202186	25	0.273224	16.5	0.66	11.5	19.5	0.213115	14	23.5	0.256831	0.829787	14.5	18	0.72	11	11	59	0.644809	54	0.590164	11	0.120219	19	0.20765	17	0.185792	3.5	0.205882	9	2	0.08	5.5	15	7.5	0.3	7.5	4.5	2	12.5	2	f
Paramormyrops kingsleyae	1	BMNH 1896 5.5:100 h	Harder (2000)	96.5	107	21.5	0.222798	24	0.248705	15	0.625	10.5	17	0.176166	n.a.	20.5	0.212435	0.829268	n.a.	16.5	0.6875	n.a.	12	67	0.694301	56.5	0.585492	17.5	0.181347	21.5	0.222798	17.5	0.181347	6	0.342857	13	2	0.0833333	4.5	15	7	0.291667	7.5	4	1.5	16	1.5	f
Marcusenius cabrae (=P. kingsleyae)	2	MRAC 274 s	Harder (2000)	89.5	97	18	0.201117	25.5	0.284916	16	0.627451	10	14	0.156425	n.a.	18.5	0.206704	0.756757	n.a.	13	0.509804	n.a.	9.5	60	0.670391	54.5	0.608939	16	0.178771	19.5	0.217877	17	0.189944	5	0.294118	12.5	2.5	0.0980392	4	14	7.5	0.294118	7.5	4	1.5	17	1	f
Marcusenius cabrae (=P. kingsleyae)	3	MRAC 275 s	Harder (2000)	121	133	23.5	0.194215	29	0.239669	19.5	0.672414	13.5	22.5	0.18595	17	24.5	0.202479	0.918367	16.5	18.5	0.637931	13.5	9.5	77	0.636364	74	0.61157	23	0.190083	27	0.22314	18.5	0.152893	8.5	0.459459	16.5	3	0.103448	5.5	18.5	9.5	0.327586	9	5.5	3	9.66667	2	m
Marcusenius cabrae (=P. kingsleyae)	4	BMNH 1899.1.27:91 s	Harder (2000)	102	111.5	23.5	0.230392	25	0.245098	18.5	0.74	12	15	0.147059	n.a.	22	0.215686	0.681818	n.a.	19	0.76	n.a.	11	68	0.666667	65	0.637255	21	0.205882	24.5	0.240196	17.5	0.171569	6	0.342857	14	3	0.12	5	16.5	7	0.28	9	5	2	12.5	2	f
Table S3 a. Morphometric ratios (red) and meristics of types of H. ansorgii types, H. longilateralis, H. szaboi & related forms from Appendix 1, Table 2 of Kramer & Schwartz (2010)																																																	nD
H. ansorgii - Types
Mean/Median*							0.1966		0.2109					0.1713				0.787224							0.6444								0.1882		0.34											12.735			18.5
Min							0.1891		0.2079					0.1653				0.762454							0.6347								0.1724		0.28											12.706			18
Max							0.204		0.2139					0.1772				0.811355							0.6542								0.204		0.39											12.765			19
N							2		2					2				2							2								2		2											2			2
H. longilateralis - Types
Mean/Median*							0.2256		0.2155					0.1788				0.836687							0.6273								0.208		0.36			0.1828								13.231			20
Min							0.2037		0.1923					0.1633				0.817727							0.6123								0.1952		0.33			0.1467								11.813			18
Max							0.2451		0.2289					0.194				0.835847							0.6499								0.2202		0.41			0.228								14.646			21
N							29		29					29				29							29								29		29			29								29			29
H. szaboi - Types
Mean/Median*							0.2319		0.258					0.1799				0.857892							0.6624								0.1838		0.4											13.68			19
Min							0.2018		0.2349					0.1614				0.833678							0.6337								0.1671		0.31											11.07			18
Max							0.2651		0.2787					0.1998				0.89919							0.6916								0.2145		0.47											15.95			21
N							19		19					19				19							19								19		19											18			19
Upper Zambezi morph (aff. szaboi)
Mean/Median*							0.2208		0.2372					0.1795				0.853137							0.6459								0.1989		0.34											12.514			19
Min							0.1942		0.1946					0.1553				0.812238							0.6253								0.1728		0.29											8.5			15
Max							0.2462		0.2604					0.2008				0.87115							0.6762								0.223		0.42											15.167			21
N							34		34					34				34							34								34		34											34			34
Kwando morph (aff. szaboi)
Mean/Median*							0.2143		0.2498					0.1583				0.818511							0.6583								0.2071		0.33			0.1916								11.123			18
Min							0.1875		0.2176					0.1346				0.799762							0.637								0.1803		0.27											9.222			17
Max							0.2506		0.2972					0.1773				0.819695							0.6935								0.2242		0.4											13.214			21
N							37		37					37				37							37								37		37			1								37			37
Table S3 b. Complete Table 2 from Appendix 1 of Kramer & Schwartz (2010) with orginal ordering.
								*	*		*	*	*	*
SPECIMENS	PDL/SL	PAL/SL	LD/SL	LA/SL	LPF/HL	PPF/SL	pD/SL	CPL/SL	CPD/CPL	LSo/HL	OD/HL	HL/SL	Na/HL	BD/SL	nD	nA	SPc	SLS	SL (cm)
H. ansorgii - Types
Mean/Median*	0.6444	0.6118	0.1713	0.2176			0.3765	0.1882	0.338	0.4365		0.2109	12.735	0.1966	18.5	25	16	69.5	10.27
Min	0.6347	0.599	0.1653	0.2168			0.3669	0.1724	0.2816	0.4259		0.2079	12.706	0.1891	18	24	16	67	10.1
Max	0.6542	0.6245	0.1772	0.2184			0.3861	0.204	0.3944	0.447		0.2139	12.765	0.204	19	26	16	72	10.44
N	2	2	2	2			2	2	2	2		2	2	2	2	2	2	2	2
H. longilateralis - Types
Mean/Median*	0.6273	0.602	0.1788	0.2137	0.1631	0.1827	0.4013	0.208	0.3564	0.4943	0.1828	0.2155	13.231	0.2256	20	24	20	77	14.44
Min	0.6123	0.5906	0.1633	0.1997	0.1211	0.1684	0.3791	0.1952	0.3278	0.4578	0.1467	0.1923	11.813	0.2037	18	22	19	74	10.5
Max	0.6499	0.627	0.194	0.2321	0.1838	0.1956	0.4175	0.2202	0.4134	0.5484	0.228	0.2289	14.646	0.2451	21	25	22	80	17.2
N	29	29	29	29	29	29	29	29	29	29	29	29	29	29	29	29	29	29	29
H. szaboi - Types
Mean/Median*	0.6624	0.6282	0.1799	0.2097			0.3777	0.1838	0.3982	0.4824		0.258	13.68	0.2319	19	22	20	67	9.73
Min	0.6337	0.5954	0.1614	0.1936			0.3452	0.1671	0.3052	0.4494		0.2349	11.07	0.2018	18	21	17	61	5.33
Max	0.6916	0.6596	0.1998	0.2222			0.4006	0.2145	0.4672	0.5203		0.2787	15.95	0.2651	21	25	22	73	14.6
N	19	19	19	19			19	19	19	19		19	18	19	19	19	19	12	19
Upper Zambezi morph (aff. szaboi)
Mean/Median*	0.6459	0.6089	0.1795	0.2104			0.3897	0.1989	0.3447	0.4927		0.2372	12.514	0.2208	19	22	16	66	7.53
Min	0.6253	0.5804	0.1553	0.1912			0.3661	0.1728	0.2917	0.4583		0.1946	8.5	0.1942	15	20	16	58	3.71
Max	0.6762	0.6384	0.2008	0.2305			0.4104	0.223	0.4172	0.5565		0.2604	15.167	0.2462	21	24	18	71	10.77
N	34	34	34	34			34	34	34	34		34	34	34	34	34	34	21	34
Kwando morph (aff. szaboi)
Mean/Median*	0.6583	0.6122	0.1583	0.1934	0.1819	0.1709	0.3771	0.2071	0.3281	0.4688	0.1916	0.2498	11.123	0.2143	18	22	16	67.5	5.51
Min	0.637	0.5886	0.1346	0.1683			0.3364	0.1803	0.266	0.4241		0.2176	9.222	0.1875	17	20	14	63	2.96
Max	0.6935	0.6409	0.1773	0.2163			0.4166	0.2242	0.4	0.5333		0.2972	13.214	0.2506	21	25	19	74	8.74
N	37	37	37	37	1	1	37	37	37	37	1	37	37	37	37	37	35	20	37
[truncated: 5 more columns]
